# Supplementary material for: The Murray collection of pre-antibiotic era Enterobacteriacae: a unique research resource
Source: Genome Med. 2015 Sep 28;7:97. doi: 10.1186/s13073-015-0222-7 (PMC4584482; doi:10.1186/s13073-015-0222-7)
Supplement: Supplementary file 1 — Original Collection metadata and laboratory determination of plasmid content and species. (XLSX 112 kb) [file 13073_2015_222_MOESM1_ESM.xlsx]

## Sheet: Main
Identifiers		Original metadata associated with strain (at Univeristy of Western Ontario)						Growth characteristics and equivalence determined by British and Canadian researchers in the 1980s					Laboratory determined plasmid content (MWs are in Mda)								Results of confirmatory and further testing
Murray Collection Identifier	Alternative NCTC accession number (if applicable)	Strain name	Date on tube	Year	Genus	Designation	Origin	Colony variants (Canada)	Original number	Date freeze-dried in NCTC	Colony derivatives (UK)	Equivalence group	No. of plasmids	Plasmid A MW	Plasmid B MW	Plasmid C MW	Plasmid D MW	Plasmid E MW	Plasmid F MW	Plasmid G MW	16S rRNA ID result	MALDI-TOF ID Result	Positive Polyvalent antisera	Sequenced (see Table S2)
M1		Stokes	1925-08-04	1925	Salmonella	S.enteritidis		Large variant	1L	1980-09-01		M1 M2 M479 M483 M484	4	87	74	59	35				Salmonella enterica	Salmonella sp	N/A	Yes
M10		Aertrycke	1925-08-04	1925	Salmonella	S. typhimurium			10	1980-09-01			1	47							Salmonella enterica	Salmonella sp	N/A	Yes
M100		Strain I H 1911 Lepine	1943-04-01	1943	Salmonella	S. paratyphi B	Stool		100	1980-09-15		M100 M288 M352 M353	0										N/A	No
M101		D 1980	1940-12-17	1940	Salmonella	S. sp.			101	1980-09-03			1	48										No
M102		CMH 22114	1941-05-16	1941	Salmonella	S. sp.	Stool	IE variant (IE not defined)	102 IE	1980-09-03		M102 M103	ND											No
M103		F. Martin	1941-05-16	1941	Salmonella	S. sp.	Stool	EE variant (EE not defined)	103 EE	1980-09-15		M102 M103	0											No
M104		E 3727 Currie	1940-09-12	1940	Salmonella	S. paratyphi C	Stool		104	1980-09-15			0										N/A	Yes
M105		Strain II, H 1883 Poppe	1943-04-01	1943	Salmonella	S. paratyphi B	Stool		105	1980-09-15		M105 M107	0										N/A	Yes
M106		Strain I H 1864 Rainsville	1943-04-01	1943	Salmonella	S. paratyphi B	Stool		106	1980-09-15			0										N/A	Yes
M107		Strain I H 1883 Poppe	1943-04-01	1943	Salmonella	S. paratyphi B	Stool		107	1980-09-15		M105 M107	0										N/A	No
M108		48013	1940-04-05	1940	Klebsiella	Kl. sp.	Peripelvic abscess		108	1980-09-03			4	70	54	24	1.2				Escherichia coli	Escherichia coli	N/A	Yes
M109	13674	Beattie's strain	1932-01-09	1932	Klebsiella	Kl. sp Friedlanders			109	1980-09-03			0								Klebsiella pneumoniae	Klebsiella pneumoniae	N/A	Yes
M11		C M H 7486	1937-05-02	1937	Salmonella	S. typhi	Blood culture		11	1980-09-15			0								Salmonella enterica	Salmonella sp	N/A	Yes
M110		Gettings 10	1918-10-25	1918	Shigella	Sh. flexneri Y			110	1980-09-03			1	72							Enterobacteriaceae family (Shigella/ E. coli)	Escherichia coli	Shigella flexneri polyvalent 1 - 6 x + y	Yes
M111		Willy	1918-09-06	1918	Shigella	Sh. flexneri Oxford			111	1980-09-03			ND								Enterobacteriaceae family (Shigella/ E. coli)	Escherichia coli	Shigella flexneri polyvalent 1 - 6 x + y	Yes
M112		US F&D (Hopkins)	1937-10-30	1937	Salmonella	S. typhi			112	1980-09-15	Poor growth	M112 M553	ND								N/A	Culture not found	N/A	No
M113		Toner X	1924-10-21	1924	Shigella	Sh. flexneri X			113	1980-09-03			0								Enterobacteriaceae family (Shigella/ E. coli)	Escherichia coli	Shigella flexneri polyvalent 1 - 6 x + y	Yes
M114		DV	1921-08-13	1921	Shigella	Sh. sp.			114	1980-09-03	Both L and S colony types		ND											Yes
M115		Crespigny	1926-06-30	1926	Shigella	Sh. dysenteriae 1			115	1980-09-03			ND										N/A	No
M116		Barsick	1919-02-18	1919	Shigella	Sh. dysenteriae 1			116	1980-09-03			ND										N/A	Yes
M117		Hamilton	1919-02-18	1919	Shigella	Sh. dysenteriae 1			117	1980-09-03			ND										N/A	No
M118		Parker 16	1919-02-18	1919	Shigella	Sh. dysenteriae 1			118	1980-09-03			ND										N/A	No
M119		Parker 17	1919-02-18	1919	Shigella	Sh. dysenteriae 1			119	1980-09-03			ND										N/A	No
M12		D 574	1939-02-10	1939	Salmonella	S. typhi Vi			12	1980-09-15		M12 M455 M456 M461	0								Salmonella enterica	Salmonella sp	N/A	Yes
M120		Para Shiga 4 Orig	1919-04-26	1919	Shigella	Sh. dysenteriae 2			120	1980-09-08			2	103	1.4								N/A	No
M121		E 2451 ? Para B	1940-06-11	1940	Salmonella	S. paratyphi B ?	Stool/enteritis		121	1980-09-15			0										N/A	Yes
M122		53219 - V	1934-03-20	1934	Salmonella	S. sp.			122	1980-09-08		M122 M360	ND											No
M123		Orig. Basenau	-/12/35	1935	Salmonella	S. bovis morbificans			123	1980-09-08			1	86							Salmonella enterica	Salmonella sp	N/A	Yes
M124	13675	E 2748 Forester	1940-06-24	1940	Klebsiella	Kl. sp	Sputum/pneumonia		124	1980-09-08			ND								Klebsiella pneumoniae	Klebsiella pneumoniae	N/A	Yes
M125		53224	1934-02-05	1934	Escherichia	E. coli (haemolytic)		Large variant	125L	1980-09-08	Both same size	M125 M126	0								N/A	Culture not found	N/A	No
M126		53224	1934-02-05	1934	Escherichia	E. coli (haemolytic)		Small variant	126S	1980-09-08	Both same size	M125 M126	0								Morganella morganii	Morganella morganii	N/A	No
M127		Norris	1934-01-14	1934	Escherichia	E. coli (haemolytic)	Urine	Large variant	127L	1980-09-08	Both same size	M127 M128	0								Escherichia coli	Escherichia coli	N/A	Yes
M128		Norris	1934-01-14	1934	Escherichia	E. coli (haemolytic)	Urine	Small variant	128S	1980-09-08	Both same size	M127 M128	0								Escherichia coli	Escherichia coli	N/A	Yes
M129		O135 (Thjotta)	1919-12-11	1919	Shigella	Sh. flexneri W (2a)			129	1980-09-08			ND								Enterobacteriaceae family (Shigella/ E. coli)	Esherichia coli	Shigella flexneri polyvalent 1 - 6 x + y	Yes
M13		901 '0'	1941-05-05	1941	Salmonella	S. typhi	Blood culture		13	1980-09-15		M13 M458	0								Salmonella enterica	Salmonella sp	N/A	Yes
M130		Gladden	-/12/35	1935	Salmonella	S. bovis morbificans			130	1980-09-08			1	50							Salmonella enterica	Salmonella sp	N/A	Yes
M131		NCTC 3071 (disc)	1938-09-07	1938	Salmonella	S. anatum			131	1980-09-08		M131 M575	1	78							Salmonella enterica	Salmonella sp	N/A	Yes
M132		NCTC 3158	1938-09-07	1938	Salmonella	S. seftenberg			132	1980-09-08		M132 M444	0								Salmonella enterica	Salmonella sp	N/A	Yes
M133		NCTC 4776	1938-09-07	1938	Salmonella	S. enteritidis			133	1980-09-08		M133 M446	1	58							Salmonella enterica	Salmonella sp	N/A	Yes
M134		NCTC 4166 (disc)	1938-09-07	1938	Salmonella	S. heidelberg		Large variant	134L	1980-09-08	134 grows better than 135	M134 M135	0								Salmonella enterica	Salmonella sp	N/A	Yes
M135		NCTC 4166 (disc)	1938-09-07	1938	Salmonella	S. heidelberg		Small variant	135S	1980-09-08	134 grows better than 135	M134 M135	0								Salmonella enterica	Salmonella sp.	N/A	Yes
M136		Oxford	1943-03-04	1943	Salmonella	S. flexneri V (1a)			136	1980-09-08		M36 M136	3	2.2	1.7	1.2								No
M137		B 3156	1937-09-23	1937	Shigella	Sh. sonnei			137	1980-09-08			1	32							Enterobacteriaceae family (Shigella/ E. coli)	Escherichia coli	Shigella flexneri polyvalent 1 - 6 x + y	Yes
M138		NCTC 4785	1938-09-07	1938	Salmonella	S. eastbourne			138	1980-09-08		M138 M421	ND								Salmonella enterica	Salmonella sp	N/A	Yes
M139		NCTC 4948 (disc)	1938-09-07	1938	Salmonella	S. hvittingfoss			139	1980-09-08		M139 M447 M448	0								Salmonella enterica	Salmonella sp	N/A	Yes
M14		Buzzard	1937-11-01	1937	Salmonella	S.typhi			14	1980-09-15			0								Salmonella enterica	Salmonella sp	N/A	Yes
M140		Clitheroe	-/12/35	1935	Salmonella	S. typhimurium			140	1980-09-08			ND								Salmonella enterica	Salmonella sp	N/A	Yes
M141		NCTC 3748 (disc)	1938-09-07	1938	Salmonella	S. virchow			141	1980-09-08		M141 M438	1	62							Salmonella enterica	Salmonella sp	N/A	Yes
M142		58734 Sinclair	1935-09-26	1935	Escherichia	E. coli (haemolytic)	Stool	Rough variant	142R	1980-09-08	142 Smo 143 R	M142 M143	7	50	5.4	4.6	3.7	2.6	2.1	1.8	N/A	No Growth	N/A	No
M143		58734 Sinclair	1935-09-26	1935	Escherichia	E. coli (haemolytic)	Stool	Smooth variant	143Smo	1980-09-08	142 Smo 143 R	M142 M143	7	50	5.4	4.6	3.7	2.6	2.1	1.8	Escherichia coli	Escherichia coli	N/A	Yes
M144		48012	1940-04-05	1940	Klebsiella	Kl. sp.	Appendix abscess		144	1980-09-08			2	62	56						Escherichia coli	Escherichia coli	N/A	Yes
M145		4049	1920-02-01	1920	Shigella	Sh. sp.			145	1980-09-08			5	100	74	60	36	25						No
M146		Schmitz 13	1919-10-03	1919	Shigella	Sh. dysenteriae 2			146	1980-09-08		M146 M252 M298 M299	5	84	4.6	2.9	2.7	1.4					N/A	No
M147		Harrison	1919-07-14	1919	Shigella	Sh. dysenteriae 2			147	1980-09-08			5	84	4.6	2.9	2.7	1.4					N/A	No
M148		Whittington	1918-06-10	1918	Shigella	Sh. flexneri Z (3a)			148	1980-09-08			ND								Enterobacteriaceae family (Shigella/ E. coli)	Escherichia coli	Shigella flexneri polyvalent 1 - 6 x + y	Yes
M149		Glasgow	-/12/35	1935	Salmonella	S. typhimurium			149	1980-09-08			2	82	34						Salmonella enterica	Salmonella sp	N/A	Yes
M15		57570	8/6/-	ND	Salmonella	S. typhi	Blood culture Ramsden WOB		15	1980-09-15			0								Salmonella enterica	Salmonella sp	N/A	Yes
M150		D.J.	1928-08-27	1928	Shigella	Sh. sp.			150	1980-09-08			2	94	3									No
M151		9404-1	1939-01-03	1939	Salmonella	S. london		Rough variant	151R	1980-09-08		M151 M152	1	23							Salmonella enterica	Salmonella sp.	N/A	Yes
M152		9404-1	1939-01-03	1939	Salmonella	S. london		Smooth variant	152Smo	1980-09-08		M151 M152	1	23							Salmonella enterica	Salmonella sp.	N/A	Yes
M153		Rowlands	1931-05-07	1931	Salmonella	S. paratyphi B			153	1980-09-15		M98 M153	0								Not tested	Salmonella sp.	N/A	Yes
M154		9662 - 1	1939-01-03	1939	Salmonella	S. bareilly			154	1980-09-10			3	1.9	1.8	1.4					Salmonella enterica	Salmonella sp.	N/A	No
M155		9649	1938-01-03	1938	Salmonella	S. typhimurium var. binns		Large variant	155L	1980-09-10		M155 M156	3	200	84	43					Salmonella enterica	Salmonella sp.	N/A	Yes
M156		9649	1938-01-03	1938	Salmonella	S. typhimurium var. binns		Small variant	156S	1980-09-10		M155 M156	ND								Salmonella enterica	Salmonella sp.	N/A	Yes
M157		Witts Bl	1932-01-04	1932	Salmonella	S. paratyphi C			157	1980-09-15		M5 M67 M157	1	38									N/A	No
M158		Schmitz Haines Class II	1919-10-05	1919	Shigella	Sh. dysenteriae 2			158	1980-09-10			5	84	4.6	2.9	2.7	1.4					N/A	No
M159		Shiga 7	1919-05-12	1919	Shigella	Sh. dysenteriae 1			159	1980-09-15		M61 M62 M159	ND										N/A	Yes
M16		A 3932	1936-12-15	1936	Salmonella	S. typhi			16	1980-09-15			0								Salmonella enterica	Salmonella sp	N/A	Yes
M160		Dean I	1918-08-29	1918	Shigella	Sh. dysenteriae 1			160	1980-09-10		M160 M213	0										N/A	No
M161		6067	1919-07-15	1919	Shigella	Sh. flexneri Y			161	1980-09-10			ND								Enterobacteriaceae family (Shigella/ E. coli)	Escherichia coli	Shigella flexneri polyvalent 1 - 6 x + y	Yes
M162		E 4006	1940-09-20	1940	Klebsiella	Kl. sp. Friedlander			162	1980-09-17		M45 M162	ND								Enterobacteriaceae family (Shigella/ E. coli)	Escherichia coli	Shigella flexneri polyvalent 1 - 6 x + y	Yes
M163		E746	1933-11-30	1933	Escherichia	E. coli (haemolytic)	Cerebrospinal fluid	Large variant	163L	1980-09-17		M163 M164	4	2.9	2.5	1.8	1.5				Escherichia coli	Escherichia coli	N/A	Yes
M164		E746	1933-11-30	1933	Escherichia	E. coli (haemolytic)	Cerebrospinal fluid	Small variant	164S	1980-09-17		M163 M164	3	2.9	1.8	1.5					N/A	Culture not found	N/A	No
M165		Shiga 15	1930-07-18	1930	Shigella	Sh. dysenteriae 1		Large variant	165L	1980-09-29	Both same size	M165 M166	ND										N/A	No
M166		Shiga 15	1930-07-18	1930	Shigella	Sh. dysenteriae 1		Small variant	166S	1980-09-29	Both same size	M165 M166	ND										N/A	No
M167		1463 D	1943-03-04	1943	Shigella	Sh. flexneri Newcastle		Large variant	167L	1980-09-17	Both same size	M167 M168	ND								Enterobacteriaceae family (Shigella/ E. coli)	Escherichia coli	Shigella flexneri polyvalent 1 - 6 x + y	Yes
M168		1463 D	1943-03-04	1943	Shigella	Sh. flexneri Newcastle		Small variant	168S	1980-09-17	Both same size	M167 M168	1	200										No
M169		Oxford Y	1943-03-10	1943	Shigella	Sh. flexneri Y		Large variant	169L	1980-09-17		M57 M169 M170 M174	1	130										No
M17		Stanley	-/12/35	1935	Salmonella	S. stanley			17	1980-09-01			0								Salmonella enterica	Salmonella sp	N/A	Yes
M170		Oxford Y	1943-03-10	1943	Shigella	Sh. flexneri Y		Small variant	170S	1980-09-17		M57 M169 M170 M174	1	130										No
M171		67 B - E	1941-01-08	1941	Shigella	probably Sh. sonnei	Stool	Opaque variant	171O	1980-09-17		M171 M172 M191	3	64	1.7	1								No
M172		Sh. madampensis	1941-01-08	1941	Shigella	probably Sh. sonnei	Stool	Translucent variant	172T	1980-09-17		M171 M172 M191	4	64	2.7	1.8	1							No
M173		Newcastle N.Y.C.	1943-03-04	1943	Shigella	Sh. flexneri Newcastle			173	1980-09-17			ND								Enterobacteriaceae family (Shigella/ E. coli)	Escherichia coli	Shigella flexneri polyvalent 1 - 6 x + y	Yes
M174		Oxford Y	1918-06-10	1918	Shigella	Sh. flexneri Y			174	1980-09-17		M57 M169 M170 M174	1	85							Enterobacteriaceae family (Shigella/ E. coli)	Escherichia coli	Shigella flexneri polyvalent 1 - 6 x + y	Yes
M175	13676	F221	1941-01-16	1941	Klebsiella	Kl. sp. Friedlander A	Pneumonia		175	1980-10-27			3	70	11	4.1					Klebsiella pneumoniae	Klebsiella pneumoniae	N/A	Yes
M176	13677	56289 (2)	1935-02-25	1935	Klebsiella	Kl. sp. Friedlander			176	1980-09-17		M42 M176 M665	ND								Klebsiella pneumoniae	Klebsiella pneumoniae	N/A	Yes
M177		Andrews	1941-05-05	1941	Escherichia	E. alkalescens			177	1980-09-17			4	54	23	4.8	1.8				Escherichia coli	Escherichia coli	N/A	Yes
M178		19 A E	1925-04-16	1925	Shigella	Sh. sp.			178	1980-09-17			ND											Yes
M179		European SF 8	-/12/35	1935	Salmonella	S. choleraesuis var Kunzendorf			179	1980-09-17		M55 M179	1	26							Enterobacteriaceae family (Shigella/ E. coli)	Salmonella sp	N/A	Yes
M180A		NCTC 3378	1938-09-07	1938	Salmonella	S. eastbourne		Large variant	180A L	1980-09-21	Colony variants found: M180A L M180B L&S	M180A M180B M504	ND								Salmonella enterica	Salmonella sp	N/A	Yes
M180B		NCTC 3378	1938-09-07	1938	Salmonella	S. eastbourne		Large and small variant	180B S	1980-09-21	Colony variants found: M180A L M180B L&S	M180A M180B M504	ND											Yes
M181		Sincos	1918-02-18	1918	Shigella	Sh. flexneri Y			181	1980-09-29		M92 M93 M181	2	500	105						Enterobacteriaceae family (Shigella/ E. coli)	Escherichia coli	Shigella flexneri polyvalent 1 - 6 x + y	Yes
M182		Fletcher	1919-07-14	1919	Shigella	Sh. dysenteriae 2			182	1980-09-29			3	92	2.5	1.2							N/A	No
M183		Hawkins	1919-07-30	1919	Shigella	Sh. dysenteriae 2			183	1980-09-29			2	125	40								N/A	Yes
M184		Hughes	1918-06-12	1918	Shigella	Sh. flexneri X			148	1980-09-29			1	82							Enterobacteriaceae family (Shigella/ E. coli)	Escherichia coli	Shigella flexneri polyvalent 1 - 6 x + y	Yes
M185		Dean II	1919-05-12	1919	Shigella	Sh. dysenteriae 1			185	1980-09-29			ND										N/A	No
M186		Webb	-/2/19	1919	Shigella	Sh. dysenteriae 1		Large variant	186L	1980-09-29	Both same size	M186 M187	ND										N/A	No
M187		Webb	-/2/19	1919	Shigella	Sh. dysenteriae 1		Small variant	187S	1980-09-29	Both same size	M186 M187	ND										N/A	No
M188		Kitson	1919-02-18	1919	Shigella	Sh. dysenteriae 1			188	1980-09-29			ND										N/A	Yes
M189		Baldwin	1919-02-18	1919	Shigella	Sh. dysenteriae 1			189	1980-09-29			ND										N/A	No
M19		49677	1940-04-05	1940	Aerogenes	Aerogenes group	Bile in obstructive jaundice and cholestasis		19	1980-09-01			1	16							N/A	Failed to Grow	N/A	Yes
M190		1210	1917-12-07	1917	Shigella	Sh. flexneri Y			190	1980-09-29			1	85							Enterobacteriaceae family (Shigella/ E. coli)	Escherichia coli	Shigella flexneri polyvalent 1 - 6 x + y	Yes
M191		67 B E	1925-04-06	1925	Shigella	probably Sh. sonnei	Stool		191	1980-09-29		M171 M172 M191	4	64	2.7	1.8	1							No
M192		Nargensen (?Morgensen)	1925-04-08	1925	Shigella	Sh. flexneri W (2a)		Large variant	192L	1980-09-29	Both same size	M192 M193	ND											No
M193		Nargensen (?Morgensen)	1925-04-08	1925	Shigella	Sh. flexneri W (2a)		Small variant	193S	1980-09-29	Both same size	M192 M193	1	48							Enterobacteriaceae family (Shigella/ E. coli)	Escherichia coli	Shigella flexneri polyvalent 1 - 6 x + y	Yes
M194		Maltos	1925-04-08	1925	Shigella	Sh. sp			194	1980-09-29			ND											No
M195		NCTC 3083 (disc)	1940-10-07	1940	Shigella	Sh. flexneri Newcastle			195	1980-09-29			ND								Enterobacteriaceae family (Shigella/ E. coli)	Escherichia coli	Shigella flexneri polyvalent 1 - 6 x + y	Yes
M196		B 3247	1937-09-23	1937	Shigella	Sh. sonnei		Large variant	196L	1980-09-29	Both same size	M196 M197	ND								Enterobacteriaceae family (Shigella/ E. coli)	Escherichia coli	Shigella sonnei Phase 1 + 2	Yes
M197		B3247	1937-09-23	1937	Shigella	Sh. sonnei		Small variant	197S	1980-09-29	Both same size	M196 M197	ND											No
M198		C 8187 2A	1937-09-23	1937	Shigella	Sh. sonnei		Large variant	198L	1980-09-29	Both same size	M198 M199	4	68	7	2.9	1.3				Enterobacteriaceae family (Shigella/ E. coli)	Escherichia coli	Shigella sonnei Phase 1 + 2	Yes
M199		C 8187 2A	1937-09-23	1937	Shigella	Sh. sonnei		Small variant	199S	1980-09-29	Both same size	M198 M199	ND											No
M2		Stokes	1925-08-04	1925	Salmonella	S.enteritidis		Small variant	2S	1980-09-01		M1 M2 M479 M483 M484	1	35							Salmonella enterica	Salmonella sp	N/A	Yes
M20		55041 Halfkinny	1934-09-24	1934	Coliform	Coliform	Blood culture, puerpural sepsis		20	1980-09-01			1	71							Enterobacteriaceae family (Shigella/ E. coli)	Escherichia coli	Not tested	Yes
M200		B 593 Type I	1954-04-17	1954	Shigella	Sh. sonnei			200	1980-09-29			4	68	7	2.9	1.3				Enterobacteriaceae family (Shigella/ E. coli)	Escherichia coli	Shigella sonnei Phase 1 + 2	Yes
M201		-	1938-09-07	1938	Salmonella	S. thompson var berlin			201	1980-09-29			0								Salmonella enterica	Salmonella sp	N/A	Yes
M202		NCTC 3213 A (disc)	1938-09-07	1938	Salmonella	S. bareilly		Large variant	202L	1980-09-29		M202 M203 M445	0								Salmonella enterica	Salmonella sp	N/A	Yes
M203		NCTC 3213 A (disc)	1938-09-07	1938	Salmonella	S. bareilly		Small variant	203S	1980-09-29		M202 M203 M445	0								Salmonella enterica	Salmonella sp	N/A	Yes
M204		NCTC 4723 (disc)	1938-09-07	1938	Salmonella	S. enteritidis var. chaco		Large variant	204L	1980-09-29		M204 M205 M578	2	38	30									Yes
M205		NCTC 4723 (disc)	1938-09-07	1938	Salmonella	S. enteritidis var. chaco		Small variant	205S	1980-09-29		M204 M205 M578	2	38	30									No
M206		Bagdad 31	-/12/35	1935	Salmonella	S. paratyphi C		Large variant	206L	1980-09-29		M97 M206 M207 M555	1	38									N/A	No
M207		Bagdad 31	-/12/35	1935	Salmonella	S. paratyphi C		Small variant	207S	1980-09-29		M97 M206 M207 M555	1	42									N/A	No
M208		Derby	-/12/35	1935	Salmonella	S. derby			208	1980-09-29			0								Salmonella enterica	Salmonella sp	N/A	Yes
M209		Reading	-/12/35	1935	Salmonella	S. reading		Large variant	209L	1980-09-29	Both same size	M209 M210	0									No Growth	N/A	No
M21		R.A.M	1917-09-06	1917	Salmonella	S. typhimurium		Large/Small variant	21 L/S	1980-09-01		M21 M22	1	22							Salmonella enterica	Salmonella sp	N/A	No
M210		Reading	-/12/35	1935	Salmonella	S. reading		Small variant	210S	1980-09-29	Both same size	M209 M210	0								Salmonella enterica	Salmonella sp	N/A	Yes
M211		Whitby	1919-07-14	1919	Shigella	Sh. dysenteriae 2		Large variant	211L	1980-09-29	M212 L and S	M211 M212	2	125	3.7								N/A	No
M212		Whitby	1919-07-14	1919	Shigella	Sh. dysenteriae 2		Small variant	212S	1980-09-29	M212 L and S	M211 M212	3	125	2.4	1.3							N/A	No
M213		Dean I	1919-03-22	1919	Shigella	Sh. dysenteriae 1			213	1980-09-29		M160 M213	ND										N/A	No
M214		Adamson Italy	1919-05-20	1919	Shigella	Sh. dysenteriae 2	Italian epidemic 1918	Large variant	214L	1980-09-29	M214 O, M215 T	M214 M215	2	94	3.4								N/A	No
M215		Adamson Italy	1919-05-20	1919	Shigella	Sh. dysenteriae 2	Italian epidemic 1918	Small variant	215S	1980-09-29	M214 O, M215 T	M214 M215	2	94	3.4								N/A	No
M216		Jones	1919-02-18	1919	Shigella	Sh. dysenteriae 1			216	1980-09-29			ND										N/A	No
M217		Addington B	1919-03-30	1919	Shigella	probably Sh. dysenteriae 1			217	1980-09-29			ND										N/A	No
M218		Addington A	1919-03-30	1919	Shigella	Sh. dysenteriae 1			218	1980-09-29			ND										N/A	No
M22		R.A.M	1917-09-06	1917	Salmonella	S. typhimurium		Small variant	22 S	1980-09-01		M21 M22	1	19							Salmonella enterica	Salmonella sp	N/A	Yes
M220		Blood Class T	1919-10-05	1919	Shigella	Sh. dysenteriae 1		Large variant	220L	1980-09-29		M220 M221	ND										N/A	No
M221		Blood Class T	1919-10-05	1919	Shigella	Sh. dysenteriae 1		Small variant	221S	1980-09-29		M220 M221	0										N/A	No
M222		K 624	1930-07-18	1930	Shigella	Sh. dysenteriae 1			222	1980-09-29			ND										N/A	No
M223		Craigie D2	1939-11-09	1939	Salmonella	S. typhi		Large variant	223L	1980-09-29	N.B. Small variant is M324	M223 M324	ND								N/A	Culture not found	N/A	No
M224		C 8120	1937-09-23	1937	Shigella	Sh. sonnei			224	1980-09-29			ND								Enterobacteriaceae family (Shigella/ E. coli)	Escherichia coli	Shigella sonnei Phase 1 + 2	Yes
M225		NCTC 3293 (disc)	1938-09-07	1938	Salmonella	S. abortusovis		Large variant	225L	1980-09-29	Both same size	M225 M226	0								Salmonella enterica	Salmonella sp	N/A	Yes
M226		NCTC 3293 (disc)	1938-09-07	1938	Salmonella	S. abortusovis		Small variant	226S	1980-09-29	Both same size	M225 M226	0								Salmonella enterica	Salmonella sp.	N/A	Yes
M227		Indiana 49	-/12/35	1935	Salmonella	S. cholerasuis			227	1980-10-06			0									Salmonella sp.	N/A	Yes
M228		Swanson Bedi		ND	Escherichia	E. coli (haemolytic)	Stool		228	1980-10-06			2	5	2.8						Escherichia coli	Escherichia coli	N/A	Yes
M23		Brewer	1925-08-03	1925	Salmonella	S. paratyphi A		Large variant	23L	1980-09-15		M23 M24	0										N/A	Yes
M231		1460	1921-08-13	1921	Shigella	Sh. flexneri			231	1980-10-06			ND								Enterobacteriaceae family (Shigella/ E. coli)	Escherichia coli	Shigella flexneri polyvalent 1 - 6 x + y	Yes
M232		34 A	1921-08-13	1921	Shigella	Sh. sp	Stool		232	1980-10-06			1	1.1										Yes
M233		Ogg Z	1933-02-22	1933	Shigella	Sh. flexneri Z (3a)		Large variant	233L	1980-10-06		M233 M234	ND								Enterobacteriaceae family (Shigella/ E. coli)	Escherichia coli	No agglutination	Yes
M234		Ogg Z	1933-02-22	1933	Shigella	Sh. flexneri Z (3a)		Small variant	234S	1980-10-06		M233 M234	1	84										No
M235		Flex. Lister	1921-05-02	1921	Shigella	Sh. flexneri		Large variant	235L	1980-10-07		M235 M236	ND								Enterobacteriaceae family (Shigella/ E. coli)	Escherichia coli	Shigella flexneri polyvalent 1 - 6 x + y	Yes
M236		Flex. Lister	1921-05-02	1921	Shigella	Sh. flexneri		Small variant	236S	1980-10-06		M235 M236	ND											No
M237		Newcastle	1943-03-10	1943	Shigella	Sh. flexneri Newcastle		Large variant	237L	1980-10-06	Both same size	M237 M238	1	66							Enterobacteriaceae family (Shigella/ E. coli)	Escherichia coli	Shigella flexneri polyvalent 1 - 6 x + y	Yes
M238		Newcastle	1943-03-10	1943	Shigella	Sh. flexneri Newcastle		Small variant	238S	1980-10-07	Both same size	M237 M238	1	66										No
M239		C 3190 2	1937-09-23	1937	Shigella	Sh. sonnei			239	1980-10-06			4	68	7	2.9	1.3				Enterobacteriaceae family (Shigella/ E. coli)	Escherichia coli	Shigella sonnei Phase 1 + 2	Yes
M24		Brewer	1925-08-03	1925	Salmonella	S. paratyphi A		Small variant	24S	1980-09-15		M23 M24	1	22									N/A	No
M240		C 8284	1937-09-23	1937	Shigella	Sh. sonnei			240	1980-10-06			4	68	7	2.9	1.3				Enterobacteriaceae family (Shigella/ E. coli)	Escherichia coli	Shigella sonnei Phase 1 + 2	Yes
M242		86 A	1918-08-27	1918	Shigella	Sh. sp.			242	1980-11-17			ND											No
M243		NCTC 397 (disc)	1938-09-07	1938	Salmonella	S. pullorum			243	1980-10-07		M243 M625	ND									No Growth	N/A	Yes
M244		Hog cholera XII	-/12/35	1935	Salmonella	S. cholerasuis			244	1980-10-07			0									Salmonella sp.	N/A	Yes
M245		C 8277 2	1937-09-23	1937	Shigella	Sh. sonnei			245	1980-10-06		M245 M671 M672	3	32	3	1					Enterobacteriaceae family (Shigella/ E. coli)	Escherichia coli	No agglutination	Yes
M246		P.A. I. (specific)	1941-05-19	1941	Salmonella	S. sendai		Large variant	246L	1980-10-07		M246 M247 M354 M355 M556	1	48							Salmonella enterica	Salmonella sp	N/A	Yes
M247		P.A. I. (specific)	1941-05-19	1941	Salmonella	S. sendai		Small variant	247S	1980-10-07		M246 M247 M354 M355 M556	1	48							Salmonella enterica	Salmonella sp	N/A	Yes
M248		Paracoli	-/12/35	1935	Salmonella	S. dublin			248	1980-10-06			1	43							Salmonella enterica	Salmonella sp	N/A	Yes
M249		Holden 128619	1918-09-07	1918	Shigella	Sh. flexneri			249	1980-10-07			0									Esherichia coli	no agglutination	Yes
M25		Superpestifer II	1926-12-14	1926	Salmonella	S. sp			25	1980-09-01		M9 M25 M381 M382	1	33										No
M250		C 8190 1	1937-09-23	1937	Shigella	Sh. sonnei			250	1980-10-07			ND								Enterobacteriaceae family (Shigella/ E. coli)	Esherichia coli	Shigella flexneri polyvalent 1 - 6 x + y	Yes
M251		E Ledingham	1921-08-13	1921	Shigella	Sh. sonnei			251	1980-10-07		M251 M369 M370	1	68							Enterobacteriaceae family (Shigella/ E. coli)	Escherichia coli	Shigella sonnei Phase 1 + 2	Yes
M252		Schmitz 13	1933-02-27	1933	Shigella	Sh. dysenteriae 2			252	1980-10-07		M146 M252 M298 M299	ND										N/A	No
M253		76 A	5/11/-	ND	Shigella	Sh. sp.	Stool		253	1980-10-07			0											No
M254		NCTC 4840	1938-09-07	1938	Salmonella	S. poona		Large variant	254L	1980-10-07	Both same size	M254 M255 M441	ND								Salmonella enterica	Salmonella sp	N/A	Yes
M255		NCTC 4840	1938-09-07	1938	Salmonella	S. poona		Small variant	255S	1980-10-06	Both same size	M254 M255 M441	0								Salmonella enterica	Salmonella sp	N/A	No
M256		NCTC 86	1930-07-04	1930	Escherichia	E. coli			256	1980-10-07			1	89							Escherichia coli	Escherichia coli	N/A	Yes
M257		Bergaroff	-/-/35	1935	Salmonella	? S. paratyphi A	Blood culture, case in epidemic in Women's General Hospital		257	1980-10-13			ND										N/A	No
M259		D 386	1940-12-17	1940	Salmonella	S. sp. ? S. paratyphi C			259	1980-11-17		M259 M418	0										N/A	No
M26		Superpestifer I	1926-12-14	1926	Salmonella	S. sp		Large variant	26L	1980-09-01	Both same size	M3 M7 M26 M27	ND											No
M260		E 2508	1940-06-11	1940	Salmonella	S. sp.	Stool/enteritis	Large variant	260 L	1980-10-06	M260 Smo, M261 R	M260 M261	ND											No
M261		E 2508	1940-06-11	1940	Salmonella	S. sp.	Stool/enteritis	Small variant	261S	1980-10-06	M260 Smo, M261 R	M260 M261	0											No
M262		Flexneri Pia (Pai)	1925-04-06	1925	Shigella	Sh. flexneri			262	1980-10-06			0								Enterobacteriaceae family (Shigella/ E. coli)	Escherichia coli	Shigella flexneri polyvalent 1 - 6 x + y	Yes
M263		Jordan 168	5/12/-	ND	Salmonella	S. cholerasuis			263	1980-10-06			1	30							Salmonella enterica	Salmonella sp.	N/A	Yes
M264		Avortment Cheval	-/12/35	1935	Salmonella	S. abortusequi			264	1980-10-07			ND								Salmonella enterica	Salmonella sp	N/A	Yes
M265		Berman I	1934-02-01	1934	Escherichia	E. coli (haemolytic)		Large variant	265L	1980-10-07			5	66	43	37	22	3.1			Enterobacteriaceae family (Shigella/ E. coli)	Escherichia coli	N/A	Yes
M266		Berman I	1934-02-01	1934	Escherichia	E. coli (haemolytic)		Small variant	266S	1980-10-07			5	66	43	37	22	3.1			Enterobacteriaceae family (Shigella/ E. coli)	Escherichia coli	N/A	Yes
M267		Nicholls	-/12/35	1935	Salmonella	S. reading		Rough opaque variant	267 RO	1980-10-06		M267 M268	ND								Salmonella enterica	Salmonella sp	N/A	Yes
M268		Nicholls	-/12/35	1935	Salmonella	S. reading		Smooth translucent variant	268 SmoT	1980-10-06		M267 M268	0								Salmonella enterica	Salmonella sp	N/A	Yes
M269		NCTC 5042 (disc)	1938-09-07	1938	Salmonella	S. oslo		Large variant	269 L	1980-10-07	Both same size	M269 M270 M450	ND								Salmonella enterica	Salmonella sp	N/A	Yes
M27		Superpestifer I	1926-12-14	1926	Salmonella	S. sp		Small variant	27S	1980-09-01	Both same size	M3 M7 M26 M27	1	27										No
M270		NCTC 5042 (disc)	1938-09-07	1938	Salmonella	S. oslo		Small variant	270S	1980-10-06	Both same size	M269 M270 M450	0								Salmonella enterica	Salmonella sp	N/A	Yes
M271		Britton	-/12/35	1935	Salmonella	S. stanley		Large variant	271 L	1980-10-06	Both same size	M271 M272	ND								Salmonella enterica	Salmonella sp	N/A	Yes
M272		Britton	-/12/35	1935	Salmonella	S. stanley		Small variant	272 S	1980-10-06	Both same size	M271 M272	0								Salmonella enterica	Salmonella sp	N/A	No
M273		NCTC 3025 (disc)	1938-09-07	1938	Salmonella	S. moscow			273	1980-10-07		M273 M329 M330 M440	ND								Salmonella enterica	Salmonella sp	N/A	Yes
M274		NCTC 3206 (disc)	1938-09-07	1938	Salmonella	S. potsdam		Large variant	274L	1980-10-07	Both same size	M274 M275	ND								Salmonella enterica	Salmonella sp	N/A	No
M275		NCTC 3206 (disc)	1938-09-07	1938	Salmonella	S. potsdam		Small variant	275S	1980-10-07	Both same size	M274 M275	ND								Salmonella enterica	Salmonella sp	N/A	Yes
M276		NCTC 4958 (disc)		ND	Salmonella	S. bispebjerg			276	1980-10-06		M276 M443	2	86	45						Salmonella enterica	Salmonella sp	N/A	Yes
M277		Pesch	-/12/35	1935	Salmonella	S. dublin			277	1980-10-06			1	47							Salmonella enterica	Salmonella sp	N/A	Yes
M278		NCTC 4778 (disc)	1938-09-07	1938	Salmonella	S. blegdam			278	1980-10-06		M28 M278 M573	ND								Salmonella enterica	Salmonella sp	N/A	Yes
M279		43059	1940-12-17	1940	Salmonella	S. typhimurium		Translucent variant	279T	1980-10-06	Both the same	M279 M280 M436	1	40							Salmonella enterica	Salmonella sp	N/A	Yes
M28		Chap. Pept 4.8.25	1926-12-14	1926	Salmonella	S typhimurium			28	1980-09-01		M28 M278 M573	1	54							Salmonella enterica	Salmonella sp	N/A	Yes
M280		43059	1940-12-17	1940	Salmonella	S. typhimurium		Opaque variant	280 O	1980-10-06	Both the same	M279 M280 M436	1	37							Salmonella enterica	Salmonella sp	N/A	Yes
M281		F337	1941-01-21	1941	Salmonella	S. sp.	Stool/acute enteritis		281	1980-10-06		M281 M395 M396 M397	0											No
M282		57854	1935-09-04	1935	Salmonella	S. paratyphi B		Opaque variant	282 P	1980-10-13		M282 M419 M492 M493	0										N/A	Yes
M283		M.G.H. 22451	1941-05-29	1941	Salmonella	S. typhimurium		Large opaque variant	283 LO	1980-10-06	283 S, 284 R, 285 S	M283 M284 M285	1	64							Salmonella enterica	Salmonella sp	N/A	Yes
M284		M.G.H. 22451	1941-05-29	1941	Salmonella	S. typhimurium		Medium opaque variant	284 MO	1980-10-06	283 S, 284 R, 285 S	M283 M284 M285	1	64							Salmonella enterica	Salmonella sp	N/A	Yes
M285		M.G.H. 22451	1941-05-29	1941	Salmonella	S. typhimurium		Small translucent variant	285 ST	1980-10-06	283 S, 284 R, 285 S	M283 M284 M285	1	64							Salmonella enterica	Salmonella sp	N/A	Yes
M286		G 2858 Mackie	1942-06-19	1942	Salmonella	S. sp.		Large variant	286 L	1980-10-06		M286 M287	ND								Salmonella enterica	Salmonella sp	N/A	Yes
M287		G 2858 Mackie	1942-06-19	1942	Salmonella	S. sp.		Small variant	287 S	1980-10-06		M286 M287	ND								Salmonella enterica	Salmonella sp	N/A	Yes
M288		Lepine H 1911 Strain 1	1943-04-01	1943	Salmonella	S. paratyphi B	Stool		288	1980-10-06		M100 M288 M352 M353	0										N/A	No
M289		W Logan	2-/5/34	1934	Shigella	Sh. flexneri W (2a)			289	1980-10-06			ND								Enterobacteriaceae family (Shigella/ E. coli)	Esherichia coli	Shigella flexneri polyvalent 1 - 6 x + y	Yes
M29		102, from Dudgeon isol. 1919 Salonika	1919-05-26	1919	Shigella	Sh. dysenteriae 2		Large variant	29L	1980-09-01	M29 O M30 T	M29 M30	3	84	2.7	1.4							N/A	No
M290		1609	1925-04-06	1925	Shigella	Sh. sp.			290	1980-10-06		M64 M290	3	76	1.8	1.2					Enterobacteriaceae family (Shigella/ E. coli)	Escherichia coli	N/A	No
M291		7204	1937-06-06	1937	Escherichia	E. alkalescens	Faeces nursling		291	1980-10-06			ND								Enterobacteriaceae family (Shigella/ E. coli)	Escherichia coli	N/A	Yes
M292		Turner, Addington FWA	1932-01-04	1932	Escherichia	E. alkalescens		Rough variant	292R	1980-10-06		M292 M293	1	67							Escherichia coli	Escherichia coli	N/A	Yes
M293		Turner, Addington FWA	1932-01-04	1932	Escherichia	E. alkalescens		Smooth variant	293Smo	1980-10-08		M292 M293	1	67							Escherichia coli	Escherichia coli	N/A	Yes
M294		NCTC 2541 (disc)	1937-04-02	1937	Shigella	Sh. sonnei			294	1980-10-08	Rough	M294 M627	ND								Enterobacteriaceae family (Shigella/ E. coli)	Escherichia coli	Shigella sonnei Phase 1 + 2	Yes
M295	13678	49484	1940-04-05	1940	Klebsiella	Kl. aerogenes	Stool, same case as M296		295	1980-10-08			ND								Klebsiella pneumoniae	Klebsiella pneumoniae	N/A	Yes
M296	13679	49483	1940-04-05	1940	Klebsiella	Kl. aerogenes	Surgical wound in fection, same case as M295		296	1980-10-08			0								Klebsiella pneumoniae	Klebsiella pneumoniae	N/A	Yes
M297		7172	1937-06-06	1937	Escherichia	E. alkalescens	Urine (M.F. L.)		297	1980-10-13			0								Escherichia coli	Escherichia coli	N/A	Yes
M298		13 Shig-ambigua	1943-03-10	1943	Shigella	Sh. dysenteriae 2		Large variant	298L	1980-10-13	Both same size	M146 M252 M298 M299	1	2.9									N/A	No
M299		13 Shig-ambigua	1943-03-10	1943	Shigella	Sh. dysenteriae 2		Small variant	299S	1980-10-13	Both same size	M146 M252 M298 M299	ND										N/A	No
M3		Superpestifer I	1925-08-04	1925	Salmonella	S. sp ?			3	1980-09-01		M3 M7 M26 M27	2	52	27									No
M30		102, from Dudgeon isol. 1919 Salonika	1919-05-26	1919	Shigella	Sh. dysenteriae 2		Small variant	30S	1980-09-01	M29 O M30 T	M29 M30	3	96	2.7	1.4							N/A	No
M300		CMH 4950	1936-02-11	1936	Enterobacteriacae	Enterobacteriacae	Stool from typhoid case		300	1980-10-13			ND								Escherichia coli	Escherichia coli	N/A	Yes
M301		CMG 22322	1941-05-29	1941	Salmonella	S. typhimurium	F. Jacob	Large variant	301L	1980-10-13		M301 M302	ND								Salmonella enterica	Salmonella sp	N/A	Yes
M302		CMG 22322	1941-05-29	1941	Salmonella	S. typhimurium	F. Jacob	Small variant	302S	1980-10-13		M301 M302	ND								Salmonella enterica	Salmonella sp	N/A	Yes
M303		CMH 2243	1941-04-29	1941	Salmonella	S. typhimurium	F. Worters	Large variant	303L	1980-10-13		M303 M304	ND								Salmonella enterica	Salmonella sp	N/A	Yes
M304		CMH 2243	1941-04-29	1941	Salmonella	S. typhimurium	F. Worters	Small variant	304S	1980-10-13		M303 M304	4	70	36	2.6	2				Salmonella enterica	Salmonella sp	N/A	Yes
M305		484996	1940-12-17	1940	Salmonella	S. sp.			305	1980-10-13			1	33										No
M306		Sp 414	1935-12-20	1935	Salmonella	S. sp.	Mr. McConnell		306	1980-10-13			0											No
M307		E 4116	1940-12-17	1940	Salmonella	S. sp.		Large variant	307L	1980-10-13	Both same size, R	M307 M308	0											No
M308		E4116	1940-12-17	1940	Salmonella	S. sp.		Small variant	308S	1980-10-13	Both same size, R	M307 M308	0											No
M309		E 3668	1940-09-05	1940	Salmonella	S. paratyphi C	Blood culture; Patient Havill	Large variant	309L	1980-10-13		M309 M310	1	33									N/A	Yes
M31		6066 Dudgeon, Sal.	1918-02-04	1918	Shigella	Sh. flexneri Y			31	1980-09-01			1	72							Enterobacteriaceae family (Shigella/ E. coli)	Escherichia coli	Shigella flexneri polyvalent 1 - 6 x + y	Yes
M310		E 3668	1940-09-05	1940	Salmonella	S. paratyphi C	Blood culture; Patient Havill	Small variant	310S	1980-10-13		M309 M310	1	33									N/A	No
M311		CMH 22321		ND	Salmonella	S. typhimurium	H. Comtois	Large variant	311L	1980-10-13		M311 M312	1	62							Salmonella enterica	Salmonella sp	N/A	Yes
M312		CMH 22321		ND	Salmonella	S. typhimurium	H. Comtois	Small variant	312S	1980-10-13		M311 M312	1	62							Salmonella enterica	Salmonella sp	N/A	Yes
M313		CMH 22102	1941-05-16	1941	Salmonella	S. sp.	Stool, B. O'Leary		313	1980-10-13			ND											No
M314		57810	1935-09-04	1935	Shigella	Sh. flexneri			314	1980-10-13			1	32							Enterobacteriaceae family (Shigella/ E. coli)	Escherichia coli	No agglutination	Yes
M315		57791	1935-09-04	1935	Shigella	Sh. flexneri			315	1980-10-13			2	2	2						Enterobacteriaceae family (Shigella/ E. coli)	Escherichia coli	No agglutination	Yes
M316		53165 - I		ND	Shigella	Sh. sp.			316	1980-10-13			ND											No
M318		57702	1935-06-17	1935	Salmonella	S. paratyphi B	Blood		318	1980-10-13			1	40									N/A	Yes
M319		Mt. Sinai 428C	1940-01-08	1940	Shigella	Sh. flexneri Newcastle		Large smooth variant	319L Smo	1980-10-13	319 LR 320/321 SR	M319 M320 M321	0								Enterobacteriaceae family (Shigella/ E. coli)	Escherichia coli	Shigella flexneri polyvalent 1 - 6 x + y	Yes
M32		Mountain 2464	1918-08-22	1918	Shigella	Sh. sp. FWA			32	1980-09-01			1	78										No
M320		Mt. Sinai 428C	1940-01-08	1940	Shigella	Sh. flexneri Newcastle		Large rough opaque variant	320 LRO	1980-10-13	319 LR 320/321 SR	M319 M320 M321	1	69										No
M321		Mt. Sinai 428C	1940-01-08	1940	Shigella	Sh. flexneri Newcastle		Large rough translucent variant	321 LRT	1980-10-13	319 LR 320/321 SR	M319 M320 M321	3	80	2.1	1.3								No
M322		C 5189 VII	1940-12-17	1940	Salmonella	S. sp.			322	1980-10-13			0											No
M323		B 597	1939-06-29	1939	Shigella	Sh. sonnei			323	1980-10-13		M323 M608	6	5.8	5.4	4.3	3.7	1.4	1		Enterobacteriaceae family (Shigella/ E. coli)	Escherichia coli	No agglutination	Yes
M324		Craigie D 2	1939-11-09	1939	Salmonella	S. typhi		Small variant	324 S	1980-10-13	N.B. Large variant is M223	M223 M324	0								Salmonella enterica	Salmonella sp	N/A	Yes
M325		Craigie F 1	1939-11-09	1939	Salmonella	S. typhi		Large variant	325L	1980-10-13	Both same size	M325 M326	ND								N/A	Culture not found	N/A	No
M326		Craigie F 1	1939-11-09	1939	Salmonella	S. typhi		Small variant	326S	1980-10-13	Both same size	M325 M326	0								Salmonella enterica	Salmonella sp	N/A	Yes
M327		Craigie B 1	1939-11-09	1939	Salmonella	S. typhi			327	1980-10-13		M327 M417	ND								N/A	Culture not found	N/A	No
M328		NCTC 3746 (disc) (Original NCTC tube)	1938-08-12	1938	Salmonella	S. orianburg			328	1980-10-13		M78 M328	0								Salmonella enterica	Salmonella sp	N/A	Yes
M329		NCTC 3205 (disc) (Original NCTC tube)	1938-08-12	1938	Salmonella	S. moscow		Large variant	329L	1980-10-13	Both same size	M273 M329 M330 M440	0								Salmonella enterica	Salmonella sp	N/A	Yes
M33		Lt. Crampton	1918-08-07	1918	Shigella	Sh. flexneri Oxford			33	1980-09-01			1	72							Enterobacteriaceae family (Shigella/ E. coli)	Escherichia coli	Shigella flexneri polyvalent 1 - 6 x + y	Yes
M330		NCTC 3205 (disc) (Original NCTC tube)	1938-08-12	1938	Salmonella	S. moscow		Small variant	330S	1980-10-13	Both same size	M273 M329 M330 M440	0								Salmonella enterica	Salmonella sp	N/A	Yes
M331		53225	1934-02-05	1934	Escherichia	E. coli (haemolytic)	Stool		331	1980-10-13			1	36							Escherichia coli	Escherichia coli	N/A	Yes
M332		D 448	1940-12-17	1940	Salmonella	S. sp.			332	1980-10-13			0											No
M333		E 2431	1940-06-11	1940	Salmonella	? S. paratyphi B	Food poisoning	Large variant	333L	1980-10-13		M333 M334	0										N/A	Yes
M334		E 2431	1940-06-11	1940	Salmonella	? S. paratyphi B	Food poisoning	Small variant	334S	1980-10-13		M333 M334	0										N/A	No
M335		E 5015	1940-12-17	1940	Salmonella	S. sp.			335	1980-10-13			0											No
M336		58895		ND	Salmonella	? S. sp. ("Salm-like GNR")	Stool		336	1980-10-13			0											Yes
M337		56219 A	1935-02-25	1935	Shigella	Sh. dysenteriae 1			337	1980-10-13		M337 M425	ND										N/A	No
M338		55046	1934-09-25	1934	Shigella	Sh. flexneri		Large variant	338L	1980-10-13	Both same size	M338 M339	1	70							Enterobacteriaceae family (Shigella/ E. coli)	Escherichia coli	Shigella flexneri polyvalent 1 - 6 x + y	Yes
M339		55046	1934-09-25	1934	Shigella	Sh. flexneri		Small variant	339S	1980-10-13	Both same size	M338 M339	ND											No
M34		Lemmon	1918-09-13	1918	Shigella	Sh. flexneri X			34	1980-09-01			1	72							Enterobacteriaceae family (Shigella/ E. coli)	Escherichia coli	Shigella flexneri polyvalent 1 - 6 x + y	Yes
M340		53152	-/1/34	1934	Shigella	Sh. flexneri	Stool	Large variant	340L	1980-10-13	Both same size	M340 M341	4	84	2.7	1.5	1.8				Enterobacteriaceae family (Shigella/ E. coli)	Escherichia coli	Shigella flexneri polyvalent 1 - 6 x + y	Yes
M341		53152	-/1/34	1934	Shigella	Sh. flexneri	Stool	Small variant	341S	1980-10-13	Both same size	M340 M341	5	84	2.7	1.8	1.5	1.2						No
M342	13680	MGH 4732	1949-10-31	1949	Klebsiella	Kl. sp. Friedlanders	Fatal pneumonia		342	1980-10-13			1	54							Klebsiella pneumoniae	Klebsiella pneumoniae	N/A	Yes
M343	13681	E 2734	1946-06-19	1946	Klebsiella	Kl. sp. Friedlanders			343	1980-10-13			1	80							Klebsiella pneumoniae	Klebsiella pneumoniae	N/A	Yes
M344		47939	1940-04-08	1940	Klebsiella	K. sp.	Abdomen		344	1980-10-13			ND								Raoultella ornithinolytica	Raoultella ornithinolytica	N/A	Yes
M345	13682	MGH B 40 - 3880	1940-11-26	1940	Klebsiella	Kl. sp. Friedlanders			345	1980-10-13			ND								Klebsiella pneumoniae	Klebsiella pneumoniae	N/A	Yes
M346		C 5414	1940-12-17	1940	Salmonella	S. sp.			346	1980-10-13		M346 M522 M523	ND											No
M347		D 2061	1940-12-17	1940	Salmonella	S. sp.		Large variant	347L	1980-10-13	Both same size	M347 M348	0											No
M348		D 2061	1940-12-17	1940	Salmonella	S. sp.		Small variant	348S	1980-10-13	Both same size	M347 M348	0											No
M349		C 553	1940-12-17	1940	Salmonella	S. sp.		Large variant	349L	1980-10-13	M349 LS, M350 Mucoid, M351 LR	M349 M350 M351	0											No
M35		Capt. Wilson	1918-09-07	1918	Shigella	Sh. flexneri Oxford			35	1980-09-01			1	72							Enterobacteriaceae family (Shigella/ E. coli)	Escherichia coli	Shigella flexneri polyvalent 1 - 6 x + y	Yes
M350		C 553	1940-12-17	1940	Salmonella	S. sp.		Medium variant	350M	1980-11-17	M349 LS, M350 Mucoid, M351 LR	M349 M350 M351	1	15										No
M351		C 553	1940-12-17	1940	Salmonella	S. sp.		Small variant	351S	1980-10-13	M349 LS, M350 Mucoid, M351 LR	M349 M350 M351	0											No
M352		Lepine H 1911 Strain II	1943-04-01	1943	Salmonella	S. paratyphi B	Stool	Large variant	352L	1980-10-13		M100 M288 M352 M353	0										N/A	No
M353		Lepine H 1911 Strain II	1943-04-01	1943	Salmonella	S. paratyphi B	Stool	Small variant	353S	1980-11-17		M100 M288 M352 M353	ND										N/A	No
M354		P.A.I. Nonspecific	1941-05-19	1941	Salmonella	S. sendai		Large variant	354L	1980-10-13		M246 M247 M354 M355 M556	ND								Salmonella enterica	Salmonella sp	N/A	Yes
M355		P.A.I. Nonspecific	1941-05-19	1941	Salmonella	S. sendai		Small variant	355S	1980-10-13		M246 M247 M354 M355 M556	0								Salmonella enterica	Salmonella sp	N/A	No
M356		D 3172	1942-12-17	1942	Salmonella	S. sp.		Lactose fermenter	356 lf	1980-10-20	Prob. not Salmonella	M356 M357	0											No
M357		D 3172	1942-12-17	1942	Salmonella	S. sp.		Non Lactose fermenter	357 nlf	1980-10-20	Prob. Salmonella	M356 M357	ND											No
M358		Craigie Type C	1939-11-09	1939	Salmonella	S. typhi		Large variant	358L	1980-10-27	Both same size	M358 M359	0								N/A	Culture not found	N/A	No
M359		Craigie Type C	1939-11-09	1939	Salmonella	S. typhi		Small variant	359S	1980-10-27	Both same size	M358 M359	ND								Salmonella enterica	Salmonella sp	N/A	Yes
M36		Oxford flexneri	1918-06-12	1918	Shigella	Sh. flexneri V			36	1980-09-01		M36 M136	ND											Yes
M360		53219	1934-02-20	1934	Salmonella	S. sp.			360	1980-10-20		M122 M360	ND											No
M361		56244	1935-02-25	1935	Shigella	Sh. flexneri		Smooth variant	361 Smo	1980-10-20	Both same size	M361 M362	4	4.6	3.3	2.9	1.9				Enterobacteriaceae family (Shigella/ E. coli)	Escherichia coli	Shigella flexneri polyvalent 1 - 6 x + y	Yes
M362		56244	1935-02-25	1935	Shigella	Sh. flexneri		Rough variant	362 R	1980-10-20	Both same size	M361 M362	4	3.7	2.4	2.1	1.6							No
M363		58561 B	1935-09-13	1935	Shigella	Sh. flexneri		Large variant	363 L	1980-10-20	Both same size	M363 M364	1	76										No
M364		58561 B	1935-09-13	1935	Shigella	Sh. flexneri		Small variant	364S	1980-10-20	Both same size	M363 M364	2	120	78						Enterobacteriaceae family (Shigella/ E. coli)	Escherichia coli	Shigella flexneri polyvalent 1 - 6 x + y	Yes
M365		E 4304	1940-12-17	1940	Salmonella	S. sp.		Large variant	365L	1980-10-20			1	110										No
M366		E 4304	1940-12-17	1940	Salmonella	S. sp.		Small variant	366S	1980-10-20			1	110										No
M367		NCTC 3363 (disc)	1937-04-02	1937	Shigella	Sh. sonnei	Claire Fitzgerald	Large variant	367L	1980-10-20	Both same size	M367 M368 M656 M657	ND											No
M368		NCTC 3363 (disc)	1937-04-02	1937	Shigella	Sh. sonnei	Claire Fitzgerald	Small variant	368S	1980-10-20	Both same size	M367 M368 M656 M657	3	50	2	1.3					Enterobacteriaceae family (Shigella/ E. coli)	Escherichia coli	Shigella sonnei Phase 1 + 2	Yes
M369		E. Ledingham	1943-03-05	1943	Shigella	Probably Sh. sonnei		Lactose fermenter	369 lf	1980-10-20		M251 M369 M370	5	18	5.8	3.9	3.3	1.9						No
M37		Superpestifer II orig	1925-07-29	1925	Salmonella	S. sp			37	1980-09-01			1	27										No
M370		Sh. madampensis	1943-03-05	1943	Shigella	Probably Sh. sonnei		Non Lactose fermenter	370 nlf	1980-10-20		M251 M369 M370	0											No
M371	13683	MGH 4850	1949-10-31	1949	Klebsiella	Kl. sp. Friedlanders		Opaque variant	371 O	1980-10-20		M371 M372	0								Klebsiella pneumoniae	Klebsiella pneumoniae	N/A	Yes
M372	13684	MGH 4850	1949-10-31	1949	Klebsiella	Kl. sp. Friedlanders		Translucent variant	372 T	1980-10-20		M371 M372	ND								Klebsiella pneumoniae	Klebsiella pneumoniae	N/A	Yes
M373		Sp. 521 (1)	1936-06-17	1936	Salmonella	S. sp.		Opaque rough variant	373 OR	1980-10-20	M373 = M374 R, M375 S	M373 M374 M375 M488	0											No
M374		Sp. 521 (1)	1936-06-17	1936	Salmonella	S. sp.		Translucent variant	374 T	1980-10-20	M373 = M374 R, M375 S	M373 M374 M375 M488	0											No
M375		Sp. 521 (1)	1936-06-17	1936	Salmonella	S. sp.		Smooth variant	375 S	1980-10-20	M373 = M374 R, M375 S	M373 M374 M375 M488	ND											No
M376		Wallasey	1937-11-01	1937	Salmonella	S. enteritidis			376	1980-10-20			1	35										No
M377		Averill 240177	1918-09-07	1918	Shigella	Sh. flexneri Oxford		Rough variant	377R	1980-10-20	Both the same, Smo	M377 M378	0											No
M378		Averill 240177	1918-09-07	1918	Shigella	Sh. flexneri Oxford		Smooth variant	378 Smo	1980-10-20	Both the same, Smo	M377 M378	ND								Enterobacteriaceae family (Shigella/ E. coli)	Escherichia coli	Shigella flexneri polyvalent 1 - 6 x + y	Yes
M379		53580 - I		ND	Escherichia	E. coli (haemolytic)		Opaque variant	379 O	1980-10-20	Both same size	M379 M380	ND								Escherichia coli	Escherichia coli	N/A	No
M38		Para A Schottmuller H. R. Deans	1925-09-20	1925	Salmonella	S. paratyphi? A, ? B			38	1980-09-01			0										N/A	Yes
M380		53580 - I		ND	Escherichia	E. coli (haemolytic)		Translucent variant	380 T	1980-10-20	Both same size	M379 M380	1	100							Escherichia coli	Escherichia coli	N/A	Yes
M381		Superpestifer II	1926-12-14	1926	Salmonella	S. sp.		Large variant	381 L	1980-10-20	Both same size	M9 M25 M381 M382	2	90	30									No
M382		Superpestifer II	1926-12-14	1926	Salmonella	S. sp.		Small variant	382 S	1980-10-20	Both same size	M9 M25 M381 M382	1	28										No
M383		Binns (cfr. current NCTC 73)	-/11/37	1938	Salmonella	S. typhimurium		Large variant	383 L	1980-10-20	Both same size	M383 M384	0								Salmonella enterica	Salmonella sp	N/A	Yes
M384		Binns (cfr. current NCTC 73)	-/11/37	1937	Salmonella	S. typhimurium		Small variant	384 S	1980-10-20	Both same size	M383 M384	2	52	18						Salmonella enterica	Salmonella sp	N/A	Yes
M385		D 191	1940-12-17	1940	Salmonella	S. sp.			385	1980-10-20			0											No
M386		NCTC 3747 (disc)	1938-08-12	1938	Salmonella	S. rostock			386	1980-10-20			1	48							Salmonella enterica	Salmonella sp	N/A	Yes
M387		NCTC 4444 (from original NCTC tube)	1938-08-12	1938	Salmonella	S. enteritidis var. dany 2		Opaque variant	387 O	1980-10-20	Both the same	M89 M387 M388	1	60							Salmonella enterica	Salmonella sp	N/A	Yes
M388		NCTC 4444 (from original NCTC tube)	1938-08-12	1938	Salmonella	S. enteritidis var. dany 2		Translucent variant	388 T	1980-10-20	Both the same	M89 M387 M388	1	60							Salmonella enterica	Salmonella sp	N/A	Yes
M389		D 1194	1939-03-14	1939	Escherichia	E. coli RL		Mucoid variant	389 Mu	1980-10-20	M389 darker than M390 on MacConkey	M389 M390	2	81	57						Escherichia coli	Escherichia coli	N/A	Yes
M39		Sp. 505	1936-06-17	1936	Salmonella	S. sp.		Large variant	39L	1980-09-01	Both same size	M39 M40	5	66	33	8.6	3.5	1.8						No
M390		D 1194	1939-03-14	1939	Escherichia	E. coli RL		Mucoid variant	390 Mu	1980-10-20	M389 darker than M390 on MacConkey	M389 M390	3	81	57	48					Escherichia coli	Escherichia coli	N/A	Yes
M391		56219 B	1935-02-25	1935	Shigella	Sh. flexneri		Rough variant	391 R	1980-10-20	Both the same, Smo	M391 M392	1	100							Enterobacteriaceae family (Shigella/ E. coli)	Escherichia coli	Shigella flexneri polyvalent 1 - 6 x + y	Yes
M392		56219 B	1935-02-25	1935	Shigella	Sh. flexneri		Smooth variant	392 Smo	1980-10-20	Both the same, Smo	M391 M392	1	74										No
M393		NCTC 4051 (disc)	1937-04-02	1937	Shigella	Sh. sonnei		Large variant	393 L	1980-10-20		M393 M394 M640	3	62	2	1.2					Enterobacteriaceae family (Shigella/ E. coli)	Escherichia coli	Shigella sonnei Phase 1 + 2	Yes
M394		NCTC 4051 (disc)	1937-04-02	1937	Shigella	Sh. sonnei		Small variant	394 S	1980-10-20		M393 M394 M640	1	68										No
M395		F 337	1941-01-22	1941	Salmonella	S. sp.	Stool/acute enteritis	Opaque variant	395 O	1980-10-20	M395 S, M396 R, M397 S & R	M281 M395 M396 M397	5	1.5	31	1.8	1.7	1.5						No
M396		F 337	1941-01-22	1941	Salmonella	S. sp.	Stool/acute enteritis	Translucent variant	396 T	1980-10-20	M395 S, M396 R, M397 S & R	M281 M395 M396 M397	5	1.5	31	1.8	1.7	1.5						No
M397		F 337	1941-01-22	1941	Salmonella	S. sp.	Stool/acute enteritis	Small variant	397 S	1980-10-20	M395 S, M396 R, M397 S & R	M281 M395 M396 M397	5	3.1	3.7	1.9	1.8	1.6						No
M398	13685	E 4563	1940-10-20	1940	Klebsiella	Kl. sp. Friedlanders	Right antral washout, atrophic rhinitis, sinusitis, GIBBS	Large variant	398L	1980-10-21	M398 L & S , M399 L, M400 S	M398 M399 M400	4	100	50	42	28				Klebsiella pneumoniae	Klebsiella pneumoniae	N/A	Yes
M399	13686	E 4563	1940-10-20	1940	Klebsiella	Kl. sp. Friedlanders	Right antral washout, atrophic rhinitis, sinusitis, GIBBS	Small variant	399S	1980-10-21	M398 L & S , M399 L, M400 S	M398 M399 M400	0								Klebsiella pneumoniae	Klebsiella pneumoniae	N/A	Yes
M4		Andrewes	1925-08-03	1925	Salmonella	S typhimurium			4	1980-09-01			1	47							Salmonella enterica	Salmonella sp	N/A	Yes
M40		Sp. 505	1936-06-17	1936	Salmonella	S. sp.		Small variant	40S	1980-09-01	Both same size	M39 M40	4	58	37	1.9	1.4							No
M400	13687	E 4563	1940-10-20	1940	Klebsiella	Kl. sp. Friedlanders	Right antral washout, atrophic rhinitis, sinusitis, GIBBS	Lactose fermenter	400LF	1980-10-21	M398 L & S , M399 L, M400 S	M398 M399 M400	4	100	50	39	27				Klebsiella pneumoniae	Klebsiella pneumoniae	N/A	Yes
M401		Bact. 49225	1932-07-16	1932	Escherichia	E. alkalescens	Urine	Large variant	401L	1980-10-20		M401 M402	ND								Escherichia coli	Escherichia coli	N/A	Yes
M402		Bact. 49225	1932-07-16	1932	Escherichia	E. alkalescens	Urine	Small variant	402S	1980-11-17		M401 M402	6	54	8	6.2	4.8	3.9	1.7		Escherichia coli	Escherichia coli	N/A	No
M403	13688	E 4103	1940-09-30	1940	Klebsiella	Kl. sp. Friedlanders	Pneumonia; Gardnier, Samos	Opaque variant	403O	1980-10-20	M403 S, M404 L	M403 M404	ND								Klebsiella pneumoniae	Klebsiella pneumoniae	N/A	Yes
M404	13689	E 4103	1940-09-30	1940	Klebsiella	Kl. sp. Friedlanders	Pneumonia; Gardnier, Samos	Translucent variant	404T	1980-10-20	M403 S, M404 L	M403 M404	ND								Klebsiella pneumoniae	Klebsiella pneumoniae	N/A	Yes
M405		P B 27	1925-04-06	1925	Shigella	Sh. sp.		Large variant	405L	1980-10-20	Both same size	M405 M406	3	54	3.1	2.5								Yes
M406		P B 27	1925-04-06	1925	Shigella	Sh. sp.		Small variant	406S	1980-10-20	Both same size	M405 M406	3	54	3.1	2.5								No
M407		A 2339 - 7	1940-12-17	1940	Salmonella	S. sp.			407	1980-10-20			1	90										No
M408		44766	-/1/32	1932	Shigella	Sh. dysenteriae 2	Stool		408	1980-10-20			3	94	3.4	1.3							N/A	No
M409		NCTC 2285	1937-04-02	1937	Shigella	Sh. sonnei		Large variant	409L	1980-10-21	Both the same, L and S	M409 M410	ND								Enterobacteriaceae family (Shigella/ E. coli)	Escherichia coli	Shigella sonnei Phase 1 + 2	Yes
M41		52841	1934-03-21	1934	Coliform	Coliform			41	1980-09-01			5	58	31	3.2	1.8	1.3						Yes
M410		NCTC 2285	1937-04-02	1937	Shigella	Sh. sonnei		Small variant	410S	1980-10-21	Both the same, L and S	M409 M410	7	52	5.8	4.1	2.7	2.4	2.2	1.7				No
M411		37476	1931-12-30	1931	Shigella	Sh. sonnei	Stool	Large variant	411L	1980-10-20	Both same size	M411 M412	0								Enterobacteriaceae family (Shigella/ E. coli)	Escherichia coli	Shigella flexneri polyvalent 1 - 6 x + y	Yes
M412		37476	1931-12-30	1931	Shigella	Sh. sonnei	Stool	Small variant	412S	1980-10-20	Both same size	M411 M412	ND											No
M413		39960	1931-12-30	1931	Shigella	Sh. sonnei	Stool		413	1980-10-20			ND								Enterobacteriaceae family (Shigella/ E. coli)	Escherichia coli	Shigella sonnei Phase 1 + 2	Yes
M414	13690	M. C. H case	1940-04-05	1940	Klebsiella	Kl. sp Friedlanders			414	1980-10-21			3	62	31	18					Klebsiella pneumoniae	Klebsiella pneumoniae	N/A	Yes
M415		C 797	1940-12-17	1940	Salmonella	S. sp.			415	2015-11-17			1	43										No
M416		CMH 5119	1936-03-15	1936	Salmonella	S. typhi			416	80		M416 M509	ND								N/A	Culture not found	N/A	No
M417		Craigie type B1	1939-11-09	1939	Salmonella	S. typhi			417	1980-10-27		M327 M417	ND								Salmonella enterica	Salmonella sp	N/A	Yes
M418		D 386	1940-12-17	1940	Salmonella	S. sp. ? S. paratyphi C			418	1980-10-27		M259 M418	0											No
M419		57854	1935-09-04	1935	Salmonella	S. paratyphi B		Translucent variant	419T	1980-10-27		M282 M419 M492 M493	0										N/A	No
M42	13669	56289(4)	1935-02-25	1935	Klebsiella	Kl. sp Friedlander	Fatal case		42	1980-09-01		M42 M176 M665	2	54	32						Klebsiella pneumoniae	Klebsiella pneumoniae	N/A	Yes
M420		E4503	1940-12-17	1940	Salmonella	S. sp.			420	1980-10-20			0											No
M421		NCTC 4785 (from original NCTC tube)	1938-08-12	1938	Salmonella	S. eastbourne			421	1980-10-20		M138 M421	2	120	36						Salmonella enterica	Salmonella sp	N/A	No
M422		Sali Mustapha	-/12/35	1935	Salmonella	S. paratyphi C			422	1980-10-27			1	38									N/A	Yes
M423		CMH 4345	1935-11-12	1935	Shigella	Sh. flexneri V Y and Z!		Large variant	423L	1980-10-20	Both same size	M423 M424	2	130	1.2						Enterobacteriaceae family (Shigella/ E. coli)	Escherichia coli	Shigella flexneri polyvalent 1 - 6 x + y	Yes
M424		CMH 4345	1935-11-12	1935	Shigella	Sh. flexneri V Y and Z!		Small variant	424S	1980-10-20	Both same size	M423 M424	0											No
M425		56219 A	1935-02-25	1935	Shigella	Sh. dysenteriae 1			425	1980-10-27		M337 M425	ND										N/A	No
M426	13691	E 2143	1940-05-14	1940	Klebsiella	Kl. or Ent. aerogenes	Urine		426	1980-10-20			1	58							Klebsiella pneumoniae	Klebsiella pneumoniae	N/A	Yes
M427		NCTC 414 (disc)	1930-04-04	1930	Escherichia	E. coli			427	1980-10-20			0								Escherichia coli	Escherichia coli	N/A	Yes
M428		Monkey 321	1932-03-02	1932	Shigella	Sh. dysenteriae 2			428	1980-10-20		M428 M442	6	94	4.2	2.6	2.3	1.1	1				N/A	Yes
M429		Bact. 49226 Wood	1932-08-01	1932	Escherichia	E. alkalescens	Blood culture		429	1980-10-21			7	54	8.2	6	5.4	4.9	3.9	1.8	Escherichia coli	Escherichia coli	N/A	Yes
M43	13670	53990	1940-04-08	1940	Klebsiella	Kl. sp.	Pus from nasopharynx		43	1980-09-01			ND								Klebsiella pneumoniae	Klebsiella pneumoniae	N/A	Yes
M430		Mitchell	1926-06-30	1926	Shigella	Sh. dysenteriae 1			430	1980-10-27			ND										N/A	No
M431		NCTC 3082 (disc)	1937-04-02	1937	Shigella	Sh. sonnei			431	1980-10-21		M431 M655	ND											No
M433	13692	46416	1940-04-08 09:36:00	1940	Klebsiella	Kl. sp.	Tonsil		433	1980-10-21			2	50	26						Klebsiella pneumoniae	Klebsiella pneumoniae	N/A	Yes
M435		D 192	1940-12-17	1940	Salmonella	S. sp.			435	1980-10-21			ND											No
M436		43059	1940-12-17	1940	Salmonella	S. typhimurium			436	1980-10-21		M279 M280 M436	2	70	4						Salmonella enterica	Salmonella sp	N/A	Yes
M437		NCTC 4438 A (disc)	1931-12-30	1931	Salmonella	S. kottbus			437	1980-10-21			4	50	7	3.5	1.2				Salmonella enterica	Salmonella sp	N/A	Yes
M438		NCTC 3748 (disc) (from orig. NCTC tube)	1938-08-12	1938	Salmonella	S. virchow			438	1980-10-21		M141 M438	1	32							Salmonella enterica	Salmonella sp	N/A	No
M439		NCTC 4165 (disc)	1938-08-12	1938	Salmonella	S. seftenberg			439	1980-10-21			2	32	2						Salmonella enterica	Salmonella sp	N/A	Yes
M44	13671	B 37 Quigg	1937-01-07	1937	Klebsiella	Kl. sp.	Blood culture		44	1980-09-02			3	94	66	13					Klebsiella pneumoniae	Klebsiella pneumoniae	N/A	Yes
M440		NCTC 3205 (disc) (from orig. NCTC tube)	1938-08-12	1938	Salmonella	S. moscow			440	1980-10-21		M273 M329 M330 M440	1	65							Salmonella enterica	Salmonella sp	N/A	No
M441		NCTC 4840	1938-08-12	1938	Salmonella	S. poona			441	1980-10-21		M254 M255 M441	0								Salmonella enterica	Salmonella sp	N/A	No
M442		Monkey 321	1932-03-02	1932	Shigella	Sh. flexneri			442	1980-10-21		M428 M442	6	94	4.2	2.6	2.3	1.1	1		Enterobacteriaceae family (Shigella/ E. coli)	Escherichia coli	Shigella flexneri polyvalent 1 - 6 x + y	Yes
M443		NCTC 4958 (disc) (Orig. NCTC tube)	1938-08-12	1938	Salmonella	S. bispebjerg			443	1980-10-21		M276 M443	2	88	44						Salmonella enterica	Salmonella sp	N/A	Yes
M444		NCTC 3158 (disc) (Orig. NCTC tube)	1938-08-12	1938	Salmonella	S. seftenberg			444	1980-10-21		M132 M444	1	44							Salmonella enterica	Salmonella sp	N/A	No
M445		NCTC 3213 A (disc) (Orig. NCTC tube)	1938-08-12	1938	Salmonella	S. bareilly			445	1980-10-21		M202 M203 M445	0								Salmonella enterica	Salmonella sp	N/A	No
M446		NCTC 4776 (Orig. NCTC tube)	1938-08-12	1938	Salmonella	S. enteritidis			446	1980-10-21		M133 M446	3	56	2.1	1.2					Salmonella enterica	Salmonella sp	N/A	No
M447		NCTC 4948 (disc) (Orig. NCTC tube)	1938-08-12	1938	Salmonella	S. hvittingfoss		Opaque variant	447 O	1980-10-21		M139 M447 M448	0								Salmonella enterica	Salmonella sp	N/A	No
M448		NCTC 4948 (disc) (Orig. NCTC tube)	1938-08-12	1938	Salmonella	S. hvittingfoss		Translucent variant	448 T	1980-10-27		M139 M447 M448	ND								Salmonella enterica	Salmonella sp	N/A	No
M449		NCTC 4441 (disc) (Orig. NCTC tube)	1938-08-12	1938	Salmonella	S. muenster			449	1980-10-27			1	18							Salmonella enterica	Salmonella sp	N/A	No
M45	13672	E 4006	1940-09-20	1940	Klebsiella	Kl. sp. Friedlander			45	1980-09-02		M45 M162	1	37							Klebsiella pneumoniae	Klebsiella pneumoniae	N/A	Yes
M450		NCTC 5042 (disc) (Orig. NCTC tube)	1938-08-12	1938	Salmonella	S. oslo			450	1980-10-27		M269 M270 M450	0								Salmonella enterica	Salmonella sp	N/A	No
M451		NCTC 3209 (disc) (Orig. NCTC tube)	1938-08-12	1938	Salmonella	S. brandeberg			451	1980-10-27		M76 M77 M451	0								Salmonella enterica	Salmonella sp	N/A	Yes
M452		A 917	1936-03-13	1936	Salmonella	S. typhi	Blood culture		452	1980-10-27			0								Salmonella enterica	Salmonella sp	N/A	Yes
M453		58 Panama	1940-08-05	1940	Salmonella	S. typhi ? S. panama			453	1980-10-27			0								N/A	Culture not found	N/A	No
M454		C 5113	1939-01-20	1939	Salmonella	S. typhi			454	1980-10-27			0								Salmonella enterica	Salmonella sp	N/A	Yes
M455		D 574 Vi Type Small	1939-02-10	1939	Salmonella	S. typhi			455	1980-10-28		M12 M455 M456 M461	ND								Salmonella enterica	Salmonella sp	N/A	Yes
M456		D 574 Vi Type Large	1939-02-10	1939	Salmonella	S. typhi			456	1980-10-28		M12 M455 M456 M461	0								Salmonella enterica	Salmonella sp	N/A	Yes
M457		A 3868	1936-12-15	1936	Salmonella	S. typhi			457	1980-10-28			0								Salmonella enterica	Salmonella sp	N/A	Yes
M458		901 "O"	1937-09-02	1937	Salmonella	S. typhi	Blood culture		458	1980-10-28		M13 M458	ND								Salmonella enterica	Salmonella sp	N/A	Yes
M459		G 2459		ND	Salmonella	S. typhi	From patient J. Vacluver		459	1980-10-28			ND								Salmonella enterica	Salmonella sp	N/A	Yes
M46		Craigie Type E 3	1939-11-09	1939	Salmonella	S. typhi			46	1980-09-15			1	26							N/A	Culture not found	N/A	No
M460		G 2720	1942-06-18	1942	Salmonella	S. typhi	Blood		460	1980-10-27			0								Salmonella enterica	Salmonella sp	N/A	Yes
M461		D 574 Vi Type Large	1939-02-10	1939	Salmonella	S. typhi			461	1980-10-27		M12 M455 M456 M461	0								Salmonella enterica	Salmonella sp	N/A	Yes
M462		B 4611	1937-11-25	1937	Salmonella	S. typhi			462	1980-10-27			0								Salmonella enterica	Salmonella sp	N/A	Yes
M463		G 1811 Sabourin	1942-04-18	1942	Salmonella	S. typhi	Blood culture		463	1980-10-27			0								Salmonella enterica	Salmonella sp	N/A	Yes
M464		CMH 27243	1942-05-13	1942	Salmonella	S. typhi	Blood culture	Large variant	464 L	1980-10-28	Both same size	M464 M465	0								N/A	Culture not found	N/A	No
M465		CMH 27243	1942-05-13	1942	Salmonella	S. typhi	Blood culture	Small variant	465 S	1980-10-28	Both same size	M464 M465	0								Salmonella enterica	Salmonella sp	N/A	Yes
M466		A 928	1936-03-13	1936	Salmonella	S. typhi	Stool, Scringeow	Large variant	466 L	1980-10-28	Both same size	M466 M467	ND								N/A	Culture not found	N/A	No
M467		A 928	1936-03-13	1936	Salmonella	S. typhi	Stool, Scringeow	Small variant	467 S	1980-10-28	Both same size	M466 M467	0								Salmonella enterica	Salmonella sp	N/A	Yes
M468		CMH 22195	1941-05-16	1941	Salmonella	S. sp.	Stool, M Martes		468	1980-10-27			0											No
M469		C 5154	1940-12-17	1940	Salmonella	S. sp. ? S. paratyphi B			469	1980-10-27			ND										N/A	No
M47		Craigie Type B 2	1939-11-09	1939	Salmonella	S. typhi			47	1980-09-15			ND								N/A	Culture not found	N/A	No
M470		C 5154 V	1940-12-17	1940	Salmonella	S. sp. ? S. paratyphi B		Rough variant	470 R	1980-10-27		M470 M471	0										N/A	No
M471		C 5154 V	1940-12-17	1940	Salmonella	S. sp. ? S. paratyphi B		Smooth variant	471 Smo	1980-10-27		M470 M471	0											No
M472		S 2629	1940-12-17	1940	Salmonella	S. sp.			472	1980-10-27			0											No
M473		E 3884	1940-12-17	1940	Salmonella	S. sp.		Large variant	473 L	1980-10-27	Both same size	M473 M474	0											No
M474		E 3884	1940-12-17	1940	Salmonella	S. sp.		Small variant	474 S	1980-10-27	Both same size	M473 M474	1	18										No
M475		Guise	1943-04-01	1943	Salmonella	S. paratyphi B			475	1980-10-28		M8 M475 M481 M482	ND										N/A	No
M476		11103	1937-01-03	1937	Salmonella	S. montevido			476	1980-10-27			1	40							Salmonella enterica	Salmonella sp	N/A	Yes
M477		Wilt	1952-01-09	1952	Salmonella	S. sp.		Large variant	477 L	1980-10-27	Both same size	M477 M478	ND											No
M478		Wilt	1952-01-09	1952	Salmonella	S. sp.		Small variant	478 S	1980-10-27	Both same size	M477 M478	ND											No
M479		Stokes	1941-05-05	1941	Salmonella	S. enteritidis			479	1980-10-27		M1 M2 M479 M483 M484	ND											No
M48		Sp. 507 (1)	1936-06-17	1936	Salmonella	S. sp		Large variant	48L	1980-09-02	Both same size	M48 M49	0											No
M480		Lii	-/12/35	1935	Salmonella	S. sp.			480	1980-10-22			ND											No
M481		Guise FWA	1932-01-04	1932	Salmonella	S. paratyphi B		Rough variant	481 R	1980-10-28	Both the same, R	M8 M475 M481 M482	0										N/A	No
M482		Guise FWA	1932-01-04	1932	Salmonella	S. paratyphi B		Smooth variant	482 Smo	1980-10-28	Both the same, R	M8 M475 M481 M482	0										N/A	No
M483		Stokes	1932-01-06	1932	Salmonella	S. enteritidis		Large variant	483 L	1980-10-22		M1 M2 M479 M483 M484	1	34										No
M484		Stokes	1932-01-06	1932	Salmonella	S. enteritidis		Small variant	484 S	1980-10-22		M1 M2 M479 M483 M484	1	34										No
M485		Schrewsburg	1934-04-10	1934	Salmonella	S. newport			485	1980-10-22			3	3.8	2.9	2.2					Salmonella enterica	Salmonella sp	N/A	Yes
M486		Sp. 504 (1)	1936-06-17	1936	Salmonella	S. sp.			486	1980-10-22			0											No
M487		Sp. 504 (2)	1936-06-17	1936	Salmonella	S. sp.			487	1980-10-22			0											No
M488		Sp. 521 (2)	1936-06-17	1936	Salmonella	S. sp.			488	1980-10-22		M373 M374 M375 M488	0											No
M489		Sp. 519 (2)	1936-06-17	1936	Salmonella	S. sp.			489	1980-10-22			4	2	1.6	1	0.9							No
M49		Sp. 507 (1)	1936-06-17	1936	Salmonella	S. sp		Small variant	49S	1980-09-02	Both same size	M48 M49	0											No
M490		"17" Standard strain		ND	Salmonella	S. pullorum			490	1980-10-22			1	52							Salmonella enterica	Salmonella sp	N/A	Yes
M491		D 1371	1937-03-16	1937	Salmonella	S. typhi			491	1980-10-28			0								Salmonella enterica	Salmonella sp	N/A	Yes
M492		57854	1935-09-04	1935	Salmonella	S. paratyphi B		Large variant	492 L	1980-11-10	Both same size	M282 M419 M492 M493	4	6.6	6	3.8	3.3						N/A	No
M493		57854	1935-09-04	1935	Salmonella	S. paratyphi B		Small variant	493 S	1980-11-10	Both same size	M282 M419 M492 M493	4	6.6	6	3.8	3.3						N/A	No
M494		CMH 22319 Leville	1941-05-29	1941	Salmonella	S. typhimurium		Large variant	494 L	1980-11-04	M494 Smo, M495 R	M494 M495	0								Salmonella enterica	Salmonella sp	N/A	Yes
M495		CMH 22319 Leville	1941-05-29	1941	Salmonella	S. typhimurium		Small variant	495 S	1980-11-04	M494 Smo, M495 R		0								Salmonella enterica	Salmonella sp	N/A	Yes
M496		CMH 22217	1941-05-16	1941	Salmonella	S. sp.	Stool; P. Gagnon		496	1980-11-04			1	40										No
M497		G 1813 MNI		ND	Salmonella	S. sp.			497	1980-11-04			ND											No
M498		CMH 22265	1941-05-17	1941	Salmonella	S. sp.	Stool; A, Di Bartoli		498	1980-11-03			2	130	27									No
M499		Cornick H 1922 Strain I	1943-04-01	1943	Salmonella	S. paratyphi B	Stool	Large variant	499 L	1980-11-10	Both same size	M499 M500	ND										N/A	Yes
M5		Winks (Witts)	1925-08-03	1925	Salmonella	S. paratyphi C			5	1980-09-15		M5 M67 M157	1	38									N/A	No
M50		Craigie Type E 1	1939-11-09	1939	Salmonella	S. typhi			50	1980-09-02			0								N/A	Culture not found	N/A	No
M500		Cornick H 1922 Strain I	1943-04-01	1943	Salmonella	S. paratyphi B	Stool	Small variant	500 S	1980-11-10	Both same size	M499 M500	ND										N/A	No
M501		CMH 22201	1941-05-16	1941	Salmonella	S. sp.	Stool, J. Barovier	Large variant	501 L	1980-11-03	Both same size	M501 M502	1	27										No
M502		CMH 22201	1941-05-16	1941	Salmonella	S. sp.	Stool, J. Barovier	Small variant	502 S	1980-11-03	Both same size	M501 M502	0											No
M503		CMH 22194	1941-05-16	1941	Salmonella	S. sp.	D. DeCarlo		503	1980-11-03			1	18										No
M504		NCTC 3378 orig.	1938-08-12	1938	Salmonella	S. eastbourne			504	1980-11-03			1	21							Salmonella enterica	Salmonella sp	N/A	No
M505		NCTC 4221 (disc)	1938-08-12	1938	Salmonella	S. panama			505	1980-11-03			0								Salmonella enterica	Salmonella sp	N/A	Yes
M506		NCTC 4784 (disc) orig.	1938-08-12	1938	Salmonella	S. eastbourne			506	1980-11-03			ND								Salmonella enterica	Salmonella sp	N/A	Yes
M507		B 1505 - A	1937-12-19	1937	Salmonella	S. typhi	Blood culture	Large variant	507 L	1980-11-10	Both same size	M507 M508 M592 M593	1	26							N/A	Culture not found	N/A	No
M508		B 1505 - A	1937-12-19	1937	Salmonella	S. typhi	Blood culture	Small variant	508 S	1980-11-10	Both same size	M507 M508 M592 M593	ND								Salmonella enterica	Salmonella sp	N/A	Yes
M509		CMH 5119	1936-03-13	1936	Salmonella	S. typhi			509	1980-11-10		M416 M509	0								Salmonella enterica	Salmonella sp	N/A	Yes
M51		PB 24	1918-02-04	1918	Shigella	Sh. flexneri			51	1980-09-02			ND								Enterobacteriaceae family (Shigella/ E. coli)	Escherichia coli	Shigella flexneri polyvalent 1 - 6 x + y	Yes
M510		CMH 4950	1938-03-23	1938	Salmonella	S. typhi			510	1980-11-10			1	26							Salmonella enterica	Salmonella sp	N/A	Yes
M511		Felix - 2	1937-09-02	1937	Salmonella	S. typhi			511	1980-11-10			0								N/A	Culture not found	N/A	No
M512		E 5598 Boyle	-/12/40	1940	Salmonella	S. sp.	Splenic infarct; same case as E 3884 stool		512	1980-11-10			0											No
M513		Sampson (?)	14/-/32	1932	Salmonella	S. typhi			513	1980-11-10			ND								N/A	Culture not found	N/A	No
M514		G 3037 Wheaton	1942-07-06	1942	Salmonella	S. typhi			514	1980-11-10			ND								Salmonella enterica	Salmonella sp	N/A	Yes
M515		G 2039	1942-06-05	1942	Salmonella	S. typhi			515	1980-11-10			ND								Salmonella enterica	Salmonella sp	N/A	Yes
M516		E 4784 Sweet	1941-01-16	1941	Salmonella	S. typhi	Carrier	Opaque variant	516 O	1980-11-10		M516 M517	ND								Salmonella enterica	Salmonella sp	N/A	Yes
M517		E 4784 Sweet	1941-01-16	1941	Salmonella	S. typhi	Carrier	Translucent variant	517 T	1980-11-10		M516 M517	ND								Salmonella enterica	Salmonella sp	N/A	Yes
M518		53667	1934-04-26	1934	Salmonella	S. typhi (?)		Opaque variant	518 O	1980-11-10	Both the same	M518 M519	ND											No
M519		53667	1934-04-26	1934	Salmonella	S. typhi (?)		Translucent variant	519 T	1980-11-10	Both the same	M518 M519	ND											No
M52		Karim	1918-08-27	1918	Shigella	Sh. sp			52	1980-09-02			0								Enterobacteriaceae family (Shigella/ E. coli)	Escherichia coli	Shigella flexneri polyvalent 1 - 6 x + y	Yes
M520		C 5499		ND	Salmonella	S. typhi		Large variant	520 L	1980-11-10	Both same size	M520 M521	ND								Salmonella enterica	Salmonella sp	N/A	Yes
M521		C 5499		ND	Salmonella	S. typhi		Small variant	521 S	1980-11-10	Both same size	M520 M521	ND								Salmonella enterica	Salmonella sp	N/A	Yes
M522		C 5414 VI	1940-12-17	1940	Salmonella	S. sp.		Large variant	522 L	1980-11-03	Both same size	M346 M522 M523	0											No
M523		C 5414 VI	1940-12-17	1940	Salmonella	S. sp.		Small variant	523 S	1980-11-03	Both same size	M346 M522 M523	0											No
M524		D 3036	1940-12-17	1940	Salmonella	S. sp.		Large variant	524 L	1980-11-03	M 524 L; M525 O and T	M524 M525	1	74										No
M525		D 3036	1940-12-17	1940	Salmonella	S. sp.		Small variant	525 S	1980-11-03	M 524 L; M525 O and T	M524 M525	ND											No
M526		E 3627	1940-12-17	1940	Salmonella	S. sp.			526	1980-11-03			2	58	46									No
M527		C 598	1940-12-17	1940	Salmonella	S. sp.		Large variant	527 L	1980-11-03		M527 M528 M529	1	2										No
M528		C 598	1940-12-17	1940	Salmonella	S. sp.		Smooth opaque variant	528 SO	1980-11-03		M527 M528 M529	1	22										No
M529		C 598	1940-12-17	1940	Salmonella	S. sp.		Smooth translucent variant	529 ST	1980-11-03		M527 M528 M529	1	1										No
M53		US Army vaccine strain 58	1940-02-26	1940	Salmonella	S. typhi			53	1980-09-15			0								N/A	Culture not found	N/A	No
M530		C 2849	1940-12-17	1940	Salmonella	S. sp.		Large variant	530 L	1980-11-03			2	130	26									No
M531		C 2849	1940-12-17	1940	Salmonella	S. sp.		Small variant	531 S	1980-11-03			1	24										No
M532		C 637	1940-12-17	1940	Salmonella	S. sp.		Large variant	532 L	1980-11-03	Both same size, M532 Smo, M533 R	M532 M533	ND											No
M533		C 637	1940-12-17	1940	Salmonella	S. sp.		Small variant	533 S	1980-11-03	Both same size, M532 Smo, M533 R	M532 M533	ND											No
M534		C 5189	1940-12-17	1940	Salmonella	S. sp.		Large variant	534 L	1980-11-03	Both same size	M534 M535	0											No
M535		C 5189	1940-12-17	1940	Salmonella	S. sp.		Small variant	535 S	1980-11-03	Both same size	M534 M535	0											No
M536		C 3202	1940-12-17	1940	Salmonella	S. sp.		Large variant	536 L	1980-11-03	Both same size, M536 Smo, M537 R	M536 M537	1	86										No
M537		C 3202	1940-12-17	1940	Salmonella	S. sp.		Small variant	537 S	1980-11-03	Both same size, M536 Smo, M537 R	M536 M537	4	86	6.2	4.3	3.2							No
M538		D 3038	1940-12-17	1940	Salmonella	S. sp.			538	1980-11-03			1	43										No
M539		D 1365	1940-12-23	1940	Salmonella	S. sp.			539	1980-11-03		M539 M621	0											No
M54		Craigie Type F 2	1939-11-09	1939	Salmonella	S. typhi			54	1980-09-15			1	66							N/A	Culture not found	N/A	No
M540		C 2804	1940-12-17	1940	Salmonella	S. sp.			540	1980-11-03			0											No
M541		C 8182 1.A	1937-09-23	1937	Salmonella	S. sp. (Atypical)			541	1980-11-10			ND											No
M542		G 1827 ? MNI		ND	Salmonella	S. sp.		Large variant	542 L	1980-11-03	M542 Smo, 543 R, 544 u.R	M542 M543 M544	1	43										No
M543		G 1827 ? MNI		ND	Salmonella	S. sp.		Medium translucent variant	543 MT	1980-11-03	M542 Smo, 543 R, 544 u.R	M542 M543 M544	1	46										No
M544		G 1827 ? MNI		ND	Salmonella	S. sp.		Smooth opaque variant	544 SO	1980-11-03	M542 Smo, 543 R, 544 u.R	M542 M543 M544	2	3	2.7									No
M545		53450		ND	Klebsiella	Kleb. sp. Friedlanders		Large variant	545 L	1980-11-03		M545 M546	ND								Enterobacter aerogenes	Enterobacter aerogenes	N/A	Yes
M546		53450		ND	Klebsiella	Kleb. sp. Friedlanders		Small variant	546 S	1980-11-03		M545 M546	ND								Enterobacter aerogenes	Enterobacter aerogenes	N/A	Yes
M547		53434	1934-02-20	1934	Proteus	Proteus sp.			547	1980-11-03			0								Proteus mirabilis	Proteus mirabilis	N/A	Yes
M548		C 5520		ND	Proteus	Proteus or Providencia sp			548	1980-11-03			0								Proteus mirabilis	Proteus mirabilis	N/A	Yes
M549		Weil Felix orig.	1919-02-18	1919	Proteus	Proteus vulgaris X19			549	1980-11-03		M549 M569	0								Proteus vulgaris	Proteus vulgaris	N/A	Yes
M55		European Sui SF 8	1946-12-13	1946	Salmonella	S. cholerasuis var. Kuzendorf			55	1980-09-02		M55 M179	1	30							Salmonella enterica	Salmonella sp	N/A	Yes
M550		D 2731	1940-12-17	1940	Salmonella	S. sp.			550	1980-11-03			1	2.8										No
M551		D 499	1940-12-17	1940	Salmonella	S. sp.			551	1980-11-03			1	5.2										No
M552		E 3778	1944-12-17	1944	Salmonella	S. sp.			552	1980-11-03			ND											No
M553		US F&D (Hopkins)	1937-10-30	1937	Salmonella	S. typhi			553	1980-11-10		M112 M553	ND								Salmonella enterica	Salmonella sp	N/A	Yes
M554		Voldagsen	-/12/35	1935	Salmonella	S. typhicuis var. voldagsen			554	1980-11-04			1	3.7							Salmonella enterica	Salmonella sp	N/A	Yes
M555		Bagdad 41	1934-04-10	1934	Salmonella	S. paratyphi C			555	1980-11-10		M97 M206 M207 M555	1	36									N/A	Yes
M556		P.A. I. non-specific	1934-04-10	1934	Salmonella	S. sendai			556	1980-11-10		M246 M247 M354 M355 M556	0								Salmonella enterica	Salmonella sp	N/A	Yes
M557		48504	1932-04-06	1932	Proteus	Proteus sp.			557	1980-11-03			0								Proteus mirabilis	Proteus mirabilis	N/A	Yes
M558		48013		ND	Proteus	Proteus sp.			558	1980-11-03			0								Proteus mirabilis	Proteus mirabilis	N/A	Yes
M559		58851		ND	Salmonella	? S. sp. Salm-like GNR	Stool		559	1980-11-03			ND											No
M56		Bane	1918-09-07	1918	Shigella	Sh. flexneri Oxford			56	1980-09-02			4	58	31	1.8	1.3				Enterobacteriaceae family (Shigella/ E. coli)	Escherichia coli	Shigella flexneri polyvalent 1 - 6 x + y	Yes
M560		"A" Mears	1941-05-01	1941	Salmonella	S. paratyphi A			560	1980-11-10		M560 M686 M687	ND										N/A	Yes
M561		NCTC 4494 (disc) orig.	1937-03-16	1937	Shigella	Sh. sonnei		Large variant	561 L	1980-11-03			ND											No
M562		NCTC 4494 (disc) orig.	1937-03-16	1937	Shigella	Sh. sonnei		Small variant	562 S	1980-11-03			2	60	2.9						Enterobacteriaceae family (Shigella/ E. coli)	Escherichia coli	Shigella flexneri polyvalent 1 - 6 x + y	Yes
M563		NCTC 2273 (disc)	1937-03-16	1937	Shigella	Sh. sonnei		Large variant	563 L	1980-11-03			4	43	41	3.6	2.3				Enterobacteriaceae family (Shigella/ E. coli)	Escherichia coli	Shigella sonnei Phase 1 + 2	Yes
M564		NCTC 2273 (disc)	1937-03-16	1937	Shigella	Sh. sonnei		Small variant	564 S	1980-11-03			4	43	41	3.6	2.3							No
M565		D 3021	1940-12-17	1940	Salmonella	S. sp.			565	1980-11-03			0											No
M566		Bact. 49281	1932-08-01	1932	Proteus	Proteus sp.	Urine from right kidney		566	1980-11-03	No swarming		0								Proteus mirabilis	Proteus mirabilis	N/A	Yes
M567		57769	1935-09-04	1935	Proteus	Proteus morganii			567	1980-11-04	No swarming		1	52							Morganella morganii	Morganella morganii	N/A	Yes
M568		49916		ND	Proteus	Proteus sp.			568	1980-11-04			0								Proteus mirabilis	Proteus mirabilis	N/A	Yes
M569		X19 Mt. Sinai Hosp.	30/12/-	ND	Proteus	Proteus vulgaris X 19			569	1980-11-04		M549 M569	ND								Proteus vulgaris	Proteus vulgaris	N/A	Yes
M57		Oxford Y	1919-10-03	1919	Shigella	Sh. flexneri Y			57	1980-09-02		M57 M169 M170 M174	1	130							Enterobacteriaceae family (Shigella/ E. coli)	Escherichia coli	Shigella flexneri polyvalent 1 - 6 x + y	Yes
M570		E 2008	1940-05-08	1940	Proteus	Proteus sp.	Blood culture, bacteraemia; Pt. Rean, same patient as at 1967		570	1980-11-04	No swarming		0								Proteus mirabilis	Proteus mirabilis	N/A	Yes
M571		58695		ND	Proteus	Proteus morganii			571	1980-11-05	No swarming		1	43							Morganella morganii	Morganella morganii	N/A	Yes
M572		53370 - 2	1934-11-02	1934	Proteus	Proteus sp.			572	1980-11-05			0								Proteus mirabilis	Proteus mirabilis	N/A	Yes
M573		NCTC 4778 (disc) orig.	1938-08-12	1938	Salmonella	S. blegdam			573	1980-11-05		M28 M278 M573	1	38							Salmonella enterica	Salmonella sp	N/A	Yes
M574		NCTC 4639 (disc) orig.	1938-08-12	1938	Salmonella	S. aberdeen			574	1980-11-05		M74 M75 M574	ND								Salmonella enterica	Salmonella sp	N/A	Yes
M575		NCTC 3071 (disc) orig.	1938-08-12	1938	Salmonella	S. anatum			575	1980-11-05		M131 M575	3	38	5	1					Salmonella enterica	Salmonella sp	N/A	Yes
M576		NCTC 4439 (disc) orig.	1938-08-12	1938	Salmonella	S. newport var peutro rico			576	1980-11-05			0								Salmonella enterica	Salmonella sp	N/A	Yes
M577		NCTC 416 (disc) orig.	1938-08-12	1938	Salmonella	S. gallinarum			577	1980-11-05		M86 M577	0								Salmonella enterica	Salmonella sp	N/A	Yes
M578		NCTC 4723 (disc) orig.	1938-09-17	1938	Salmonella	S. enteritidis var chaco			578	1980-11-05		M204 M205 M578	ND											No
M579		NCTC 3078 (disc) orig.	1938-08-12	1938	Salmonella	S. thompson			579	1980-11-04			ND								Salmonella enterica	Salmonella sp	N/A	Yes
M58		Gettings 86	1918-10-25	1918	Shigella	Sh. flexneri Y			58	1980-09-02			1	130							Enterobacteriaceae family (Shigella/ E. coli)	Escherichia coli	Shigella flexneri polyvalent 1 - 6 x + y	Yes
M580		E 4962	1941-01-16	1941	Salmonella	S. typhi	Urine carrier, Swert		580	1980-11-10			ND								Salmonella enterica	Salmonella sp	N/A	Yes
M581		CMH 4057	1935-08-24	1935	Salmonella	S. typhi	Jude	Opaque variant	581 O	1980-11-10	Both the same	M581 M582	1	11							N/A	Culture not found	N/A	No
M582		CMH 4057	1935-08-24	1935	Salmonella	S. typhi	Jude	Translucent variant	582 T	1980-11-04	Both the same	M581 M582	ND								Salmonella enterica	Salmonella sp	N/A	Yes
M583	13693	Mucous capsulatus	1932-01-09	1932	Klebsiella	Kl. ozaenae	case from Ment. Gen. Hosp.	Large variant	583 L	1980-11-05		M583 M584	ND								Klebsiella pneumoniae	Klebsiella pneumoniae	N/A	Yes
M584	13694	Mucous capsulatus	1932-01-09	1932	Klebsiella	Kl. ozaenae	case from Ment. Gen. Hosp.	Small variant	584 S	1980-11-05		M583 M584	2	300	31						Klebsiella pneumoniae	Klebsiella pneumoniae	N/A	Yes
M585	13695	47941	1940-04-08	1940	Klebsiella	Kl. sp.	Abdominal exudate	Large variant	585 L	1980-11-05		M585 M586	2	200	50						Klebsiella pneumoniae	Klebsiella pneumoniae	N/A	Yes
M586		47941	1940-04-08	1940	Klebsiella	Kl. sp.	Abdominal exudate	Small variant	586 S	1980-11-05		M585 M586	1	15							Klebsiella pneumoniae	Klebsiella pneumoniae	N/A	Yes
M587	13696	Type A	1947-07-04	1947	Klebsiella	Kl. sp. Friedlanders		Large variant	587 L	1980-11-05		M587 M588	1	56							Klebsiella pneumoniae	Klebsiella pneumoniae	N/A	Yes
M588	13697	Type A	1947-07-04	1947	Klebsiella	Kl. sp. Friedlanders		Small variant	588 S	1980-11-05		M587 M588	1	37							Klebsiella pneumoniae	Klebsiella pneumoniae	N/A	Yes
M589		58867		ND	Proteus	Proteus morganii	Stool		589	1980-11-03	No swarming		0								Morganella morganii	Morganella morganii	N/A	Yes
M59		Gettings 170	1918-10-25	1918	Shigella	Sh. flexneri Y			59	1980-09-02			1	200							Enterobacteriaceae family (Shigella/ E. coli)	Escherichia coli	Shigella flexneri polyvalent 1 - 6 x + y	Yes
M590		57641	1935-09-04	1935	Proteus	Proteus sp.	Mastoid	Spreader variant	590 Sp	1980-11-10		M590 M591	ND								Proteus mirabilis	Proteus mirabilis	N/A	Yes
M591		57641	1935-09-04	1935	Proteus	Proteus sp.	Mastoid	Non-spreader	591 NSp	1980-11-10		M590 M591	0								Proteus mirabilis	Proteus mirabilis	N/A	Yes
M592		B 5105	1937-12-19	1937	Salmonella	S. typhi	Blood culture	Large variant	592 L	1980-11-10	Both same size	M507 M508 M592 M593	1	52							Salmonella enterica	Salmonella sp	N/A	Yes
M593		B 5105	1937-12-19	1937	Salmonella	S. typhi	Blood culture	Small variant	593 S	1980-11-10	Both same size	M507 M508 M592 M593	ND								Salmonella enterica	Salmonella sp	N/A	Yes
M594		E 5042	1940-12-17	1940	Salmonella	S. sp.			594	1980-11-10			0											No
M595		Glasser Pfeiler	1934-04-10	1934	Salmonella	S. typhisuis var voldagsen			595	1980-11-06			ND								Salmonella enterica	Salmonella sp	N/A	Yes
M596		MCH 22426	1941-06-09	1941	Salmonella	S. sp.	A. Stears	Opaque variant	596 O	1980-11-06		M596 M597	2	62	33									No
M597		MCH 22426	1941-06-09	1941	Salmonella	S. sp.	A. Stears	Translucent variant	597 T	1980-11-06		M596 M597	2	62	33									No
M598		E 5597	-/12/40	1940	Salmonella	S. sp.	Hepatitis blood; same case as E 3884 stool	Opaque variant	598 O	1980-11-06	Both same size	M598 M599	0											No
M599		E 5597	-/12/40	1940	Salmonella	S. sp.	Hepatitis blood; same case as E 3884 stool	Translucent variant	599 T	1980-11-06	Both same size	M598 M599	0											No
M6		R.A.M.	1917-09-06	1917	Salmonella	S. enteritidis			6	1980-09-01			1	35							Salmonella enterica	Salmonella sp	N/A	Yes
M60		Gettings 47	1918-10-25	1918	Shigella	Sh. sp.			60	1980-09-02			3	78	1.7	1.4					Enterobacteriaceae family (Shigella/ E. coli)	Escherichia coli	Shigella flexneri polyvalent 1 - 6 x + y	Yes
M600		C 8187 I B typical	1937-09-23	1937	Shigella	Sh. sp.			600	1980-11-06			1	1.6										No
M601		B 2097	1937-09-23	1937	Shigella	Sh. sp.			601	1980-11-06			ND											No
M602		B 1754		ND	Shigella	Sh. sp.			602	1980-11-06			ND											No
M603		B 598	1937-09-23	1937	Shigella	? Sh. sp.			603	1980-11-10			2	60	1.2									No
M604		B 2077	1937-09-23	1937	Shigella	? Sh. sp.			604	1980-11-10			2	42	1.1									No
M605		C 232	1937-09-23	1937	Shigella	? Sh. sp.			605	1980-11-10			ND											No
M606		49563		ND	Shigella	Sh. ? sonnei			606	1980-12-03			3	42	6	1.3								No
M607		Flexner Lister V	1934-05-17	1934	Shigella	Sh. flexneri V (1a)			607	1980-11-10			0								Enterobacteriaceae family (Shigella/ E. coli)	Escherichia coli	Shigella flexneri polyvalent 1 - 6 x + y	Yes
M608		B 597 Glynn Type II	1939-12-02	1939	Shigella	Sh. sonnei			608	1980-11-10		M323 M608	2	70	40						Enterobacteriaceae family (Shigella/ E. coli)	Escherichia coli	Shigella sonnei Phase 1 + 2	Yes
M609		55214 - VI		ND	Escherichia	E. coli (haemolytic)	Stool	Opaque variant	609 O	1980-11-10	609S, 610L	M609 M610	ND								Escherichia coli	Escherichia coli	N/A	Yes
M61		Shiga 7	1919-07-16	1919	Shigella	Sh. dysenteriae 1		Large variant	61L	1980-09-02	Both same size, M62 O	M61 M62 M159	ND										N/A	No
M610		55214 - VI		ND	Escherichia	E. coli (haemolytic)	Stool	Translucent variant	610 T	1980-11-10	609S, 610L	M609 M610	ND								Escherichia coli	Escherichia coli	N/A	Yes
M611A		55214 - VII		ND	Escherichia	E. coli (haemolytic)		Large variant	611A L	1980-12-03	Colony variants found: M611A L M611B S	M611A M611B M612	3	80	70	40					Escherichia coli	Escherichia coli	N/A	Yes
M611B		55214 - VII		ND	Escherichia	E. coli (haemolytic)		Small variant	611B S	1980-12-03	Colony variants found: M611A L M611B S	M611A M611B M612	3	80	70	40					Escherichia coli	Escherichia coli	N/A	Yes
M612		55214 - VII		ND	Escherichia	E. coli (haemolytic)		Translucent variant	612 T	1980-11-10		M611A M611B M612	2	80	40						Escherichia coli	Escherichia coli	N/A	Yes
M613		55025		ND	Escherichia	E. coli (haemolytic)	Urine		613	1980-11-10			3	200	140	1.7					Escherichia coli	Escherichia coli	N/A	Yes
M614		55024 - I		ND	Escherichia	E. coli (haemolytic)	Stool		614	1980-11-10		M614 M676	1	54							Escherichia coli	Escherichia coli	N/A	Yes
M615		53558 - II		ND	Escherichia	E. coli (haemolytic)			615	1980-11-10			1	1.8							Escherichia coli	Escherichia coli	N/A	Yes
M616		55357		ND	Escherichia	E. coli (haemolytic)	Urine		616	1980-11-10			1	43							Escherichia coli	Escherichia coli	N/A	Yes
M617		D 1194	1939-03-14	1939	Escherichia	E. coli (Mucoid)			617	1980-11-10	Confirms mucoid		3	81	57	4.8					Escherichia coli	Escherichia coli	N/A	Yes
M618		Mrs Marcus (N.B. small variant of Mrs. Marcus: M/649, out of order)	1932-01-09	1932	Escherichia	E. coli (non-motile)	Blood	Large variant	618 L	1980-11-10	N.S. Small variant of M649	M618 M649	0								Escherichia coli	Escherichia coli	N/A	Yes
M619		52770	1933-12-05	1933	Escherichia	E. coli		Large variant	619 L	1980-11-10	Both same size	M619 M620	ND								Escherichia coli	Escherichia coli	N/A	Yes
M62		Shiga 7	1919-07-16	1919	Shigella	Sh. dysenteriae 1		Small variant	62S	1980-09-02	Both same size, M62 O	M61 M62 M159	ND										N/A	No
M620		52770	1933-12-05	1933	Escherichia	E. coli		Small variant	620 S	1980-11-10	Both same size	M619 M620	1	89							Escherichia coli	Escherichia coli	N/A	Yes
M621		D 1365 Variant	1940-12-23	1940	Salmonella	S. sp.			621	1980-11-10		M539 M621	0											No
M622		49472		ND	Shigella	? Sh. sonnei			622	1980-11-11			0											No
M623		NCTC 2542 (disc) orig.	1937-03-16	1937	Shigella	Sh. sonnei			623	1980-12-03			ND								Enterobacteriaceae family (Shigella/ E. coli)	Escherichia coli	Shigella sonnei Phase 1 + 2	Yes
M624		Morgan's No 1 Bain		ND	Shigella	Sh. sp.			624	1980-11-10			0											No
M625		NCTC 397 (disc) orig	1938-08-12	1938	Salmonella	S. pullorum			625	1980-11-10		M243 M625	2	60	1.4						Salmonella enterica	Salmonella sp.	N/A	Yes
M626		E 4688	1940-12-17	1940	Salmonella	S. sp.			626	1980-11-11			0											No
M627		NCTC 2541 (disc) orig	1937-03-16	1937	Shigella	Sh. sonnei			627	1980-11-11		M294 M627	4	60	3.6	3	1.2							No
M628		58867		ND	Shigella	Sh. flexneri	Stool; not agglut. by pooled serum		628	1980-11-11			4	66	50	3	1.4				Enterobacteriaceae family (Shigella/ E. coli)	Escherichia coli	Shigella flexneri polyvalent 1 - 6 x + y	Yes
M629		49226		ND	Shigella	Sh. sp.			629	1980-11-11			4	48	6.8	3.3	1.1							Yes
M63		Shiga, Sheppard	1919-02-18	1919	Shigella	Sh. dysenteriae 1			63	1980-09-02			ND										N/A	No
M630		B 314	1937-09-23	1937	Shigella	? Sh. sp.			630	1980-11-12			5	48	8	3.9	3	1.1						No
M631		53534 - II		ND	Escherichia	E. coli (haemolytic)		Large variant	631 L	1980-11-12		M631 M632 M677 M678	ND								Escherichia coli	Escherichia coli	N/A	Yes
M632		53534 - II		ND	Escherichia	E. coli (haemolytic)		Small variant	632 S	1980-11-12		M631 M632 M677 M678	ND								Escherichia coli	Escherichia coli	N/A	Yes
M633		52746	1934-02-05	1934	Escherichia	E. coli (haemolytic)	Lemoine, Urine		633	1980-11-12			4	200	74	30	1				Escherichia coli	Escherichia coli	N/A	Yes
M634		E M 46 3 small	1931-11-30	1931	Escherichia	E. coli	CSF, Lemoine		634	1980-11-12		M634 M647 M648A M648B	1	147							Escherichia coli	Escherichia coli	N/A	Yes
M635	13698	MGH A40 - 227	1940-11-26	1940	Klebsiella	Kl. sp. Friedlanders			635	1980-11-12			3	76	39	31					Klebsiella pneumoniae	Klebsiella pneumoniae	N/A	Yes
M636	13699	A 721	1940-04-08	1940	Klebsiella	Kl. sp.	Acute cholecystitis		636	1980-11-11			2	37	31						Klebsiella pneumoniae	Klebsiella pneumoniae	N/A	Yes
M637	13700	53376 - 3		ND	Klebsiella	Kl. sp. Friedlanders			637	1980-11-11			3	260	70	16					Klebsiella pneumoniae	Klebsiella pneumoniae	N/A	Yes
M638		NCTC 1781 (disc) orig.	1937-03-16	1937	Shigella	Sh. sonnei			638	1980-11-11			2	1.4	1.2									No
M639		NCTC 2046 (disc) orig.	1937-03-16	1937	Shigella	Sh. sonnei			639	1980-11-11			2	1.2	1.1						Enterobacteriaceae family (Shigella/ E. coli)	Escherichia coli	Shigella sonnei Phase 1 + 2	Yes
M64		6091 Dudgeon Salonika	1919-07-15	1919	Shigella	Sh. flexneri Y			64	1980-09-02			ND								Enterobacteriaceae family (Shigella/ E. coli)	Escherichia coli	Shigella flexneri polyvalent 1 - 6 x + y	Yes
M640		NCTC 4051 (disc) orig.	1937-03-16	1937	Shigella	Sh. sonnei			640	1980-11-11		M393 M394 M640	1	66										No
M641		NCTC 2183 (disc) orig.	1937-03-16	1937	Shigella	Sh. sonnei		Rough variant	641 R	1980-11-11	Both the same	M641 M642	ND											No
M642		NCTC 2183 (disc) orig.	1937-03-16	1937	Shigella	Sh. sonnei		Smooth variant	642 Smo	1980-11-11	Both the same	M641 M642	2	2.2	1.2									No
M643		NCTC 2182 (disc) orig.	1937-03-16	1937	Shigella	Sh. sonnei		Rough variant	643 R	1980-11-11	Both the same	M643 M644	4	5.6	3.6	3.1	1.2							No
M644		NCTC 2182 (disc) orig.	1937-03-16	1937	Shigella	Sh. sonnei		Smooth variant	644 Smo	1980-11-11	Both the same	M643 M644	4	5.6	3.6	3.1	1.2							No
M645		Bact 49141	1932-07-20	1932	Proteus	Proteus sp.	Blood culture		645	1980-11-11			1	13							Proteus mirabilis	Proteus mirabilis	N/A	Yes
M646		L 1	1932-01-29	1932	Proteus	Proteus morganii			646	1980-11-11			2	9.2	5.4						Proteus mirabilis	Proteus mirabilis	N/A	Yes
M647		E M 46 4 small	1933-11-30	1933	Escherichia	E. coli	CSF, Lemoine		647	1980-11-11		M634 M647 M648A M648B	2	17	3						Escherichia coli	Escherichia coli	N/A	Yes
M648A		E M 46 5 small	1934-02-05	1934	Escherichia	E. coli		Opaque variant	648A O	1980-12-03	Colony variants found: M648A O M648B T	M634 M647 M648A M648B	1	81							Escherichia coli	Escherichia coli	N/A	Yes
M648B		E M 46 5 small	1934-02-05	1934	Escherichia	E. coli		Translucent variant	648B T	1980-12-03	Colony variants found: M648A O M648B T	M634 M647 M648A M648B	1	81							Escherichia coli	Escherichia coli	N/A	Yes
M649		Mrs Marcus (N.B. small variant of Mrs. Marcus: M/618, out of order)	1932-01-09	1932	Escherichia	E. coli (non-motile)	Blood	Small variant	649 S	1980-11-10	N.B. Large variant of M618	M618 M649	0									Escherichia coli	N/A	Yes
M65		Aertrycke orig.	1925-07-29	1925	Salmonella	S. typhimurium		Large variant	65L	1980-09-02	Both same size	M65 M66	0								Salmonella enterica	Salmonella sp	N/A	Yes
M650		Sada Gopall	1925-04-08	1925	Shigella	Sh. sp		Large variant	650 L	1980-11-12	Both same size	M650 M651	ND											No
M651		Sada Gopall	1925-04-08	1925	Shigella	Sh. sp		Small variant	651 S	1980-11-12	Both same size	M650 M651	1	100										No
M652		C 8150	1937-09-23	1937	Shigella	Sh. sonnei		Rough variant	652 R	1980-12-09		M652 M653	1	52										No
M653		C 8150	1937-09-23	1937	Shigella	Sh. sonnei		Smooth variant	653 Smo	1980-12-09		M652 M653	4	7.8	3.6	3.1	1.2				Enterobacteriaceae family (Shigella/ E. coli)	Escherichia coli	Shigella sonnei Phase 1 + 2	Yes
M654		F 208	1941-01-13	1941	Klebsiella	Kl. sp. Friedlanders	Antrum		654	1980-11-12			4	70	56	18	12				Klebsiella pneumoniae	Klebsiella pneumoniae	N/A	No
M655		NCTC 3082 (disc) orig	1937-03-16	1937	Shigella	Sh. sonnei			655	1980-11-12		M431 M655	ND								Enterobacteriaceae family (Shigella/ E. coli)	Escherichia coli	Shigella sonnei Phase 1 + 2	Yes
M656		NCTC 3363 (disc)	1937-03-16	1937	Shigella	Sh. sonnei	Claire Fitzgerald	Large variant	656 L	1980-11-12	M656 S, M657 L	M367 M368 M656 M657	3	50	2	1.3								No
M657		NCTC 3363 (disc)	1937-03-16	1937	Shigella	Sh. sonnei	Claire Fitzgerald	Small variant	657 S	1980-11-12	M656 S, M657 L	M367 M368 M656 M657	4	72	8	3	1.4							No
M658		C 212	1937-09-23	1937	Shigella	Sh. sp.		Non Lactose fermenter	658 nlf	1980-11-12		M658 M659	1	7										No
M659		C 212	1937-09-23	1937	Shigella	Sh. sp.		Lactose fermenter	659 lf	1980-12-09		M658 M659	1	85										No
M66		Aertrycke orig.	1925-07-29	1925	Salmonella	S. typhimurium		Small variant	66S	1980-09-02	Both same size	M65 M66	1	62							Salmonella enterica	Salmonella sp	N/A	Yes
M660		NCTC 2941 (disc) orig	1937-03-16	1937	Shigella	Sh. sonnei		Non-spreader	660 NSp	1980-11-12		M660 M661 M667 M668	ND											No
M661		NCTC 2941 (disc) orig	1937-03-16	1937	Shigella	Sh. sonnei		Spreader variant	661 Sp	1980-11-12		M660 M661 M667 M668	ND											No
M662		58761		ND	Proteus	Proteus (?) non-swarming			662	1980-11-17			0								Aeromonas veronii	Aeromonas veronii	N/A	Yes
M663		B 1970		ND	Escherichia	E. coli (haemolytic)	Rectal abscess	Large variant	663 L	1980-11-17			1	1.6							Escherichia coli	Escherichia coli	N/A	Yes
M664		B 1970		ND	Escherichia	E. coli (haemolytic)		Small variant	664 S	1980-11-17			1	1.6							Escherichia coli	Escherichia coli	N/A	Yes
M665	13701	56289 (3)	1935-02-25	1935	Klebsiella	Kl. sp. Friedlanders	Fatal case		665	1980-11-17		M42 M176 M665	3	50	2	1.3					Klebsiella pneumoniae	Klebsiella pneumoniae	N/A	Yes
M666		NCTC 268 (disc)	1937-04-02	1937	Shigella	Sh. sonnei			666	1980-11-17			ND								Enterobacteriaceae family (Shigella/ E. coli)	Escherichia coli	Shigella sonnei Phase 1 + 2	Yes
M667		NCTC 2941 (disc)	1937-04-02	1937	Shigella	Sh. sonnei		Large variant	667 L	1980-11-17		M660 M661 M667 M668	ND											No
M668		NCTC 2941 (disc)	1937-04-02	1937	Shigella	Sh. sonnei		Small variant	668 S	1980-12-03		M660 M661 M667 M668	ND											No
M669		C 8303	1937-09-23	1937	Shigella	Sh. sonnei		Large variant	669 L	1980-11-17			3	68	2	1.3					Enterobacteriaceae family (Shigella/ E. coli)	Escherichia coli	Shigella sonnei Phase 1 + 2	Yes
M67		Witts orig.	1925-07-30	1925	Salmonella	S. paratyphi C			67	1980-09-15		M5 M67 M157	1	38									N/A	Yes
M670		C 8303	1937-09-23	1937	Shigella	Sh. sonnei		Small variant	670 S	1980-12-09			ND											No
M671		C 8277 1	1937-09-23	1937	Shigella	Sh. sonnei		Rough variant	671 R	1980-11-17	Both the same	M245 M671 M672	ND											No
M672		C 8277 1	1937-09-23	1937	Shigella	Sh. sonnei		Smooth variant	672 Smo	1980-11-17	Both the same	M245 M671 M672	3	62	2	1.3								No
M673		C 8222	1937-09-23	1937	Shigella	Sh. sonnei (atypical)		Rough variant	673 R	1980-11-17	Both the same	M673 M674	3	62	2	1.3								No
M674		C 8222	1937-09-23	1937	Shigella	Sh. sonnei (atypical)		Smooth variant	674 Sm	1980-11-17	Both the same	M673 M674	ND											No
M675		C 218	1937-09-23	1937	Shigella	? Sh. sp.			675	1980-11-17			ND											No
M676		55024 - II		ND	Escherichia	E. coli (haemolytic)	Stool		676	1980-11-17		M614 M676	1	29							Escherichia coli	Escherichia coli	N/A	Yes
M677		53534 -I		ND	Escherichia	E. coli (haemolytic)		Large variant	677 L	1980-11-17		M631 M632 M677 M678	2	90	1						Escherichia coli	Escherichia coli	N/A	Yes
M678		53534 -I		ND	Escherichia	E. coli (haemolytic)		Small variant	678 S	1980-11-17		M631 M632 M677 M678	ND								Escherichia coli	Escherichia coli	N/A	Yes
M679		53079	1934-01-15	1934	Escherichia	E. coli (haemolytic)	Stool, colitis in a child	Large variant	679 L	1980-11-17		M679 M680	ND								Escherichia coli	Escherichia coli	N/A	Yes
M68		Aertrycke B Newport	1918-05-07	1918	Salmonella	S. typhimurium			68	1980-09-02			0								Salmonella enterica	Salmonella sp	N/A	Yes
M680		53079	1934-01-15	1934	Escherichia	E. coli (haemolytic)	Stool, colitis in a child	Small variant	680 S	1980-11-17		M679 M680	ND								Escherichia coli	Escherichia coli	N/A	Yes
M681		C 8187 1A	1937-09-23	1937	Shigella	Sh. sonnei (atypical)			681	1980-11-17			ND											No
M682		51262	1934-02-05	1934	Escherichia	E. coli? Contaminant		Non Lactose fermenter	682 nlf	1980-11-17			ND								Escherichia coli	Escherichia coli	N/A	Yes
M684		NCTC 4642 (disc)	1938-08-12	1938	Salmonella	S. muenchen		Translucent variant	684 T	1980-11-17	Both the same	M85 M684 M685	0								Salmonella enterica	Salmonella sp	N/A	Yes
M685		NCTC 4642 (disc)	1938-08-12	1938	Salmonella	S. muenchen		Opaque variant	685 O	1980-11-17	Both the same	M85 M684 M685	ND								Salmonella enterica	Salmonella sp	N/A	Yes
M686		Mears	1931-05-07	1931	Salmonella	S. paratyphi A		Opaque variant	686 O	1980-11-17	Both the same	M560 M686 M687	ND										N/A	No
M687		Mears	1931-05-07	1931	Salmonella	S. paratyphi A		Translucent variant	687 T	1980-11-17	Both the same	M560 M686 M687	ND										N/A	No
M688		C 735	1940-12-17	1940	Salmonella	S. sp.		Large variant	688 L	1980-11-17	M688 L, M689/M690 same S	M688 M689 M690	0											No
M689		C 735	1940-12-17	1940	Salmonella	S. sp.		Smooth opaque variant	689 SO	1980-11-17	M688 L, M689/M690 same S	M688 M689 M690	0											No
M69	13673	E4446, Thomas	1920-10-21	1920	Klebsiella	Kl. sp. Friedlander	Left antral washout, meningitis	Large variant	69L	1980-09-02	Both same size	M69 M70	1	37							Klebsiella pneumoniae	Klebsiella pneumoniae	N/A	Yes
M690		C 735	1940-12-17	1940	Salmonella	S. sp.		Smooth translucent variant	690 ST	1980-11-17	M688 L, M689/M690 same S	M688 M689 M690	0											No
M691		Newport ELD	1935-08-04	1935	Salmonella	S. ? newport			691 P	1980-11-17			ND											No
M692		Newport ELD	1935-08-04	1935	Salmonella	S. ? newport		Translucent variant	692 T	1980-11-17			ND											No
M7		Superpestifer I	1926-07-23	1926	Salmonella	S. sp ? = M3			7	1980-09-01		M3 M7 M26 M27	1	27										No
M70		E4446, Thomas	1920-10-21	1920	Klebsiella	Kl. sp. Friedlander	Left antral washout, meningitis	Small variant	70S	1980-09-02	Both same size	M69 M70	2	42	32						Klebsiella pneumoniae	Klebsiella pneumoniae	N/A	No
M71		Shiga, Smith	1919-02-18	1919	Shigella	Sh. dysenteriae 1			71	1980-09-02			ND										N/A	No
M72		Lac +ve from 48027		ND	Unknown	?			72	1980-09-02			0											No
M73		Newport FWA	1932-01-04	1932	Salmonella	? S. newport			73	1980-09-02			0								Salmonella enterica	Salmonella sp	N/A	Yes
M74		NCTC 4639 (now discarded)	1938-09-07	1938	Salmonella	S. aberdeen		Large variant	74L	1980-09-02	Both same size, both rough	M74 M75 M574	0								Salmonella enterica	Salmonella sp	N/A	Yes
M75		NCTC 4639 (now discarded)	1938-09-07	1938	Salmonella	S. aberdeen		Small variant	75S	1980-09-02	Both same size, both rough	M74 M75 M574	0								Salmonella enterica	Salmonella sp	N/A	Yes
M76		NCTC 3209 (now discarded)	1938-09-07	1938	Salmonella	S. brandenberg		Large variant	76L	1980-09-02	Both same size	M76 M77 M451	0								Salmonella enterica	Salmonella sp	N/A	Yes
M77		NCTC 3209 (now discarded)	1938-09-07	1938	Salmonella	S. brandenberg		Small variant	77S	1980-09-02	Both same size	M76 M77 M451	0								Salmonella enterica	Salmonella sp	N/A	Yes
M78		NCTC 3746 (not discarded)	1938-09-07	1938	Salmonella	S. oranienberg			78	1980-09-02		M78 M328	1	68							Salmonella enterica	Salmonella sp	N/A	Yes
M79		11509	-/12/35	1935	Salmonella	S. thompson			79	1980-09-02			0								Salmonella enterica	Salmonella sp	N/A	Yes
M8		Guise	1926-12-14	1926	Salmonella	S. paratyphi B			8	1980-09-15		M8 M475 M481 M482	0										N/A	No
M80		NCTC 348		ND	Salmonella	S. typhisuis			80	1980-09-02			0								Salmonella enterica	Salmonella sp	N/A	Yes
M81		Yonnie, 25		ND	Salmonella	S. pullorum			81	1980-09-02			2	52	1.5						Salmonella enterica	Salmonella sp	N/A	Yes
M82		Mahamid	1919-07-15	1919	Shigella	Sh. sp.			82	1980-09-02			3	64	17	1.7								No
M85		NCTC 4642 (now discarded)	1938-09-07	1938	Salmonella	S. muenchen			85	1980-09-02		M85 M684 M685	0								Salmonella enterica	Salmonella sp	N/A	Yes
M86		NCTC 416 (now discarded)	1940-08-05	1940	Salmonella	S. gallinarum			86	1980-09-02		M86 M577	0								Salmonella enterica	Salmonella sp	N/A	Yes
M87		Lowestoft	1937-11-01	1937	Salmonella	S. paratyphi B			87	1980-09-15			0										N/A	Yes
M88		Dar-es-Salaam	-/12/35	1935	Salmonella	S. daresalaam			88	1980-09-02			0								Salmonella enterica	Salmonella sp	N/A	Yes
M89		NCTC 4444	1938-09-07	1938	Salmonella	S. enteritidis can. danyz			89	1980-09-02		M89 M387 M388	4	60	3.6	2.8	2.2				Salmonella enterica	Salmonella sp	N/A	Yes
M9		Superpestifer II	1925-08-04	1925	Salmonella	S. sp.			9	1980-09-01		M9 M25 M381 M382	1	27										No
M90		Schmitz 6	1919-07-14	1919	Shigella	Sh. dysenteriae 2			90	1980-09-02			1	84										No
M91		3550	1920-01-01	1920	Shigella	Shigella sp.			91	1980-09-02			0											Yes
M92		Sincos (thin)	1918-03-26	1918	Shigella	Sh. flexneri Y			92	1980-09-02		M92 M93 M181	1	130										No
M93		Sincos (thick)	1918-03-19	1918	Shigella	Sh. flexneri Y			93	1980-09-02		M92 M93 M181	1	84										No
M94		Butterworth	1920-04-09	1920	Unknown	?	Ulcerative colitis		94	1980-09-02			0											No
M95		Andersen (Tjotta) (probably Thjotta)	1919-12-11	1919	Shigella	Sh. sp	From Prof. F. W. Andrewes, obtained from TJØTTA; Norway I W "Anderson":TJOTTA's Grp II		95	1980-09-03			3	62	3.7	2.9								Yes
M96		Newport "Bedson"	1937-11-01	1937	Salmonella	S. newport			96	1980-09-03			0								Salmonella enterica	Salmonella sp	N/A	No
M97		Bagdad	1946-12-13	1946	Salmonella	S. paratyphi C (S. hirschfeld)			97	1980-09-15		M97 M206 M207 M555	1	38									N/A	No
M98		Rowlands	1946-12-13	1946	Salmonella	S. paratyphi B			98	1980-09-15		M98 M153	0										N/A	No
M99		47532	1932-09-13	1932	Salmonella	S. paratyphi B			99	1980-09-15			0										N/A	Yes
