# Supplementary material for: The Murray collection of pre-antibiotic era Enterobacteriacae: a unique research resource
Source: Genome Med. 2015 Sep 28;7:97. doi: 10.1186/s13073-015-0222-7 (PMC4584482; doi:10.1186/s13073-015-0222-7)
Supplement: Supplementary file 6 — Table S4. Selected references for each genus and species. Figure S5. Number of plasmids detected in Collection strains by laboratory and in silico approaches. Marker size is scaled by the number of strains and the trendline represents the overall correlation. (ZIP 175 kb) [file 13073_2015_222_MOESM6_ESM.zip]

Archive with 3 entries (3 files):
- Figure S5.pdf
- Supplementary material.docx
- Table S4.xlsx
