# Supplementary material for: The Murray collection of pre-antibiotic era Enterobacteriacae: a unique research resource
Source: Genome Med. 2015 Sep 28;7:97. doi: 10.1186/s13073-015-0222-7 (PMC4584482; doi:10.1186/s13073-015-0222-7)
Supplement: Supplementary file 6 — Table S4. Selected references for each genus and species. Figure S5. Number of plasmids detected in Collection strains by laboratory and in silico approaches. Marker size is scaled by the number of strains and the trendline represents the overall correlation. (ZIP 175 kb) [file 13073_2015_222_MOESM6_ESM.zip › Table S4.xlsx]

## Sheet: Sheet1
Species/subspecies	Serotype/subgroup	Accession	Sequence tag (if applicable)
Escherichia coli	EHEC EDL933 (Phylogroup D)	AE005174
Escherichia coli	Phylogroup E	AE005174
Shigella flexneri	Serotype 2a str 301	AE005674
Escherichia coli	Phylogroup B2	AE014075
Salmonella enterica subsp. enterica	Choleraesuis str SC-B67	AE017220
Salmonella enterica subsp. enterica	Typhi str CT18	AL513382
Salmonella enterica subsp. enterica	Enteritidis str P125109	AM933172
Proteus mirabilis	HI4320	AM942759
Escherichia coli	Phylogroup B1	AP009240
Salmonella enterica subsp. enterica	Gallinarum str 9	CM001153
Salmonella enterica subsp. enterica	Paratyphi A str ATCC 9150	CP000026
Shigella dysenteriae	Sd197	CP000034
Shigella boydii	Sb227	CP000036
Shigella sonnei	Ss046 (Global Lineage III)	CP000038
Shigella flexneri	Serotype 5 str 8401	CP000266
Klebsiella pneumoniae	MGH78578	CP000647
Shigella flexneri	Serotype X 2002017	CP001383
Proteus mirabilis	BB2000	CP004022
Salmonella bongori	N268_08	CP006608
Escherichia coli	EPEC E2348 (Phylogroup B2)	FM180568
Escherichia coli	ETEC H10407 (Phylogroup A)	FN649414
Salmonella enterica subsp. enterica	Typhimurium SL1344	FQ312003
Shigella sonnei	53G (Global Lineage III)	HE616528
Klebsiella pneumoniae	ECL8	HF536482
Salmonella enterica subsp. enterica	Typhimurium DT104	HF937208
Escherichia coli	UPECC EC958 (ST131)	HG41718
Escherichia coli	Phylogroup F	NC11750
Salmonella enterica subsp. enterica	Gallinarum str 287 91	P28791
Salmonella enterica subsp. arizonae	Serovar 62 z36	RKS2983
Salmonella enterica subsp. enterica	Gallinarum biovar Pullorum str S44987	S44987
Salmonella enterica subsp. enterica	Pullorum str 449 87	S44987
Escherichia coli	K12 MG1655	U00096
Shigella sonnei	Global Lineage II	ERR025693	5236_1#9
Shigella sonnei	Global Lineage IV	ERR025737	5236_6#2
Shigella sonnei	Global Lineage I	ERR025741	5236_6#6
Shigella flexneri	Phylogroup 3	ERR042796	6350_1#22
Shigella flexneri	Phylogroup 7	ERR042838	6350_3#19
Shigella flexneri	Phylogroup 1	ERR832475	7642_8#73
Shigella flexneri	Serotype 1a	ERR127032	7655_7#83
Shigella flexneri	Serotype 1b	ERR127033	7655_7#84
Shigella flexneri	Serotype 1c	ERR127034	7655_7#85
Shigella flexneri	Serotype 2a	ERR127035	7655_7#86
Shigella flexneri	Serotype 2b	ERR127036	7655_7#87
Shigella flexneri	Serotype 3a	ERR127037	7655_7#88
Shigella flexneri	Serotype 3b	ERR127038	7655_7#89
Shigella flexneri	Serotype 3c	ERR127039	7655_7#90
Shigella flexneri	Serotype 4a	ERR127040	7655_7#91
Shigella flexneri	Serotype 4b	ERR127041	7655_7#92
Shigella flexneri	Serotype 5	ERR127042	7655_7#93
Shigella flexneri	Serotype 5a	ERR127043	7655_7#94
Shigella flexneri	Serotype 5b	ERR127044	7655_7#95
Shigella flexneri	Serotype 6	ERR127045	7655_7#96
Shigella flexneri	Serotype X (Phylogroup 4)	ERR127046	7655_8#1
Shigella flexneri	Serotype y	ERR127047	7655_8#2
Shigella flexneri	Serotype 1037	ERR127048	7655_8#3
Salmonella enterica subsp. enterica	Paratyphi B	ERR129889	7712_6#38
Shigella flexneri	Phylogroup 5	ERR200413	8403_7#54
Shigella flexneri	Phylogroup 2	ERR217018	8615_5#26
Shigella flexneri	Phylogroup 6	ERR217034	8615_5#42
Salmonella enterica subsp. enterica	Dublin str SC50	NA
Shigella flexneri	Serotype 2a 2457T	AE014073
Shigella flexneri	Serotype 5a str M90T	AGNM01000000
