# Supplementary material for: The Murray collection of pre-antibiotic era Enterobacteriacae: a unique research resource
Source: Genome Med. 2015 Sep 28;7:97. doi: 10.1186/s13073-015-0222-7 (PMC4584482; doi:10.1186/s13073-015-0222-7)
Supplement: Supplementary file 7 — Sequencing, assembly and gene content analyses for strains sequenced for this study. (XLSX 146 kb) [file 13073_2015_222_MOESM7_ESM.xlsx]

## Sheet: Main
Identifiers					Sequencing and Assembly characteristics					in silico identification outcomes				Antimicrobial resistance determinants																																in silico plasmid detection
Murray Collection Identifier	WTSI sequence tag	ENA accession number	Sample name	Public Name	GC content	Total sequencing yield (kbp)	Assembly total length (bp)	Assembly contiguous sequences (number)	N50	WGS genus	Salmonella MLST	Escherichia coli MLST	Klebseilla MLST	mdtM	tetC	acrA	acrB	arnA	bacA	bcr	bl1_ec	bl2be_shv2	bl2e_fpm	bl3_cpha	catA2	catA4	emrD	emrE	fosA	ksgA	macB	mdfA	mdtE	mdtF	mdtG	mdtH	mdtK	mdtL	mdtN	mdtO	mdtP	mexB	pbp2	tetJ	tolC	Number detected	Plasmid 1	Plasmid 2	Plasmid 3
M662	9471_7#57	ERS203168	NCTC_M662 6838787	NCTC20305	58.7	501711	4494408	39	166907	Aeromonas				Absent	Absent	Absent	Absent	Absent	Present	Absent	Absent	Absent	Absent	Present	Absent	Absent	Absent	Absent	Absent	Absent	Absent	Absent	Absent	Absent	Absent	Absent	Absent	Absent	Absent	Absent	Absent	Absent	Absent	Absent	Absent	0
M545	9471_7#37	ERS203148	NCTC_M545 6838832	NCTC20247	54.2	405472	5436603	64	341563	Enterobacter				Absent	Present	Present	Present	Present	Present	Present	Absent	Absent	Absent	Absent	Absent	Absent	Absent	Absent	Absent	Present	Present	Present	Absent	Absent	Absent	Present	Present	Absent	Absent	Absent	Absent	Absent	Absent	Absent	Present	0
M546	9471_7#36	ERS203147	NCTC_M546 6838820	NCTC20248	54.45	464427	5291805	52	341576	Enterobacter				Absent	Present	Present	Present	Present	Present	Present	Absent	Absent	Absent	Absent	Absent	Absent	Absent	Absent	Absent	Present	Present	Present	Absent	Absent	Absent	Present	Present	Absent	Absent	Absent	Absent	Absent	Absent	Absent	Present	0
M291	8476_1#2	ERS174279	NCTC-M291 5904798	NCTC20007	50.3	228848	5223254	205	80720	Escherichia/Shigella		59		Present	Absent	Present	Present	Present	Present	Present	Present	Absent	Absent	Absent	Absent	Absent	Absent	Present	Absent	Present	Present	Present	Present	Present	Present	Present	Present	Present	Present	Present	Present	Absent	Absent	Absent	Present	2	Col_BS512__1a__NC_010656	IncB_O_K_Z_2_GU256641
M20	8476_1#1	ERS174283	NCTC-M20 5904802	NCTC20015	50.15	211366	5258828	126	335798	Escherichia/Shigella		12		Present	Absent	Present	Present	Present	Present	Present	Present	Absent	Absent	Absent	Absent	Absent	Absent	Present	Absent	Present	Present	Present	Present	Present	Present	Present	Present	Present	Present	Present	Present	Absent	Absent	Absent	Present	2	IncFIB_AP001918__1__AP001918	IncFII_1__AY458016
M116	9471_7#80	ERS203191	NCTC_M116 6838873	NCTC20186	49.9	420799	4065045	567	14549	Escherichia/Shigella		260		Present	Absent	Present	Present	Present	Present	Present	Present	Absent	Absent	Absent	Absent	Absent	Absent	Absent	Absent	Present	Present	Present	Present	Present	Present	Present	Present	Present	Absent	Absent	Absent	Absent	Absent	Absent	Present	0
M181	9803_5#71	ERS222810	NCTC_M181 7223008	NCTC20333	49.9	301876	4647700	313	38170	Escherichia/Shigella		628		Absent	Absent	Present	Present	Present	Present	Present	Present	Absent	Absent	Absent	Absent	Absent	Absent	Present	Absent	Present	Present	Present	Present	Present	Present	Present	Present	Present	Present	Present	Present	Absent	Absent	Absent	Present	0
M91	9471_7#73	ERS203184	NCTC_M91 6838789	NCTC20178	49.95	382549	4598709	320	34632	Escherichia/Shigella		628		Absent	Absent	Present	Present	Present	Present	Present	Present	Absent	Absent	Absent	Absent	Absent	Absent	Present	Absent	Present	Present	Present	Present	Present	Present	Present	Present	Present	Present	Present	Present	Absent	Absent	Absent	Present	0
M108	9471_7#45	ERS203156	NCTC_M108 6838833	NCTC20245	50.1	462271	5293471	183	140154	Escherichia/Shigella		ND		Present	Absent	Present	Present	Present	Present	Present	Present	Absent	Absent	Absent	Absent	Absent	Absent	Present	Absent	Present	Present	Present	Present	Present	Present	Present	Present	Present	Present	Present	Present	Absent	Absent	Absent	Present	3	ColpVC_1__JX133088	IncFIB_AP001918__1__AP001918	p0111_1__AP010962
M188	9471_7#86	ERS203197	NCTC_M188 6838850	NCTC20205	50.1	407705	4063553	532	14204	Escherichia/Shigella		260		Present	Absent	Present	Present	Present	Present	Present	Present	Absent	Absent	Absent	Absent	Absent	Absent	Absent	Absent	Present	Present	Present	Present	Present	Present	Present	Present	Present	Absent	Absent	Absent	Absent	Absent	Absent	Present	0
M664	9471_7#55	ERS203166	NCTC_M664 6838858	NCTC20307	50.15	410301	5303854	172	96200	Escherichia/Shigella		ND		Present	Absent	Present	Present	Present	Present	Present	Present	Absent	Absent	Absent	Absent	Absent	Absent	Present	Absent	Present	Present	Present	Present	Present	Present	Present	Present	Present	Present	Present	Present	Absent	Absent	Absent	Present	1	IncFIB_AP001918__1__AP001918
M663	9471_7#56	ERS203167	NCTC_M663 6838870	NCTC20306	50.15	397939	5292002	172	109441	Escherichia/Shigella		ND		Present	Absent	Present	Present	Present	Present	Present	Present	Absent	Absent	Absent	Absent	Absent	Absent	Present	Absent	Present	Present	Present	Present	Present	Present	Present	Present	Present	Present	Present	Present	Absent	Absent	Absent	Present	1	IncFIB_AP001918__1__AP001918
M615	9776_2#93	ERS203109	NCTC_M615 6836966	NCTC20286	50.15	496263	5317139	133	107399	Escherichia/Shigella		ND		Present	Absent	Present	Present	Present	Present	Present	Present	Absent	Absent	Absent	Absent	Absent	Absent	Present	Absent	Present	Present	Present	Present	Present	Present	Present	Present	Present	Present	Present	Present	Absent	Absent	Absent	Present	1	IncFIB_AP001918__1__AP001918
M632	9776_2#86	ERS203102	NCTC_M632 6836977	NCTC20293	50.15	506160	4624360	63	142731	Escherichia/Shigella		10		Present	Absent	Present	Present	Present	Present	Present	Present	Absent	Absent	Absent	Absent	Absent	Absent	Present	Absent	Present	Present	Present	Present	Present	Present	Present	Present	Present	Present	Present	Present	Absent	Absent	Absent	Present	1	IncI1_1_Alpha_AP005147
M137	9803_5#21	ERS222760	NCTC_M137 7222978	NCTC20326	50.15	359691	4869264	392	32700	Escherichia/Shigella		152		Absent	Absent	Present	Present	Present	Present	Present	Present	Absent	Absent	Absent	Absent	Absent	Absent	Present	Absent	Present	Present	Present	Present	Present	Present	Present	Present	Present	Present	Present	Present	Absent	Absent	Absent	Present	4	Col_BS512__1__NC_010656	Col_BS512__1a__NC_010656	Col156_1__NC_009781
M251	9803_5#31	ERS222770	NCTC_M251 7223003	NCTC20354	50.15	291717	5279646	193	55950	Escherichia/Shigella		2348		Present	Absent	Present	Present	Present	Present	Present	Present	Absent	Absent	Absent	Absent	Absent	Absent	Present	Absent	Present	Present	Present	Present	Present	Present	Present	Present	Present	Present	Present	Present	Absent	Absent	Absent	Present	2	Col156_1__NC_009781	IncFII_29__1_pUTI89_CP003035
M228	8939_4#63	ERS179736	NCTC_M228	NCTC20079	50.15	286701	5260118	117	224062	Escherichia/Shigella		ND		Absent	Absent	Present	Present	Present	Present	Present	Present	Absent	Absent	Absent	Absent	Absent	Absent	Present	Absent	Present	Present	Present	Present	Present	Present	Present	Present	Present	Present	Present	Present	Absent	Absent	Absent	Present	0
M59	8939_4#74	ERS179747	NCTC_M59	NCTC20035	50.15	238330	4535403	278	32892	Escherichia/Shigella		628		Absent	Absent	Present	Present	Present	Present	Present	Present	Absent	Absent	Absent	Absent	Absent	Absent	Present	Absent	Present	Present	Present	Present	Present	Present	Present	Present	Present	Present	Present	Present	Absent	Absent	Absent	Present	0
M127	8939_4#84	ERS179757	NCTC_M127	NCTC20055	50.15	289183	4970668	67	232622	Escherichia/Shigella		ND		Absent	Absent	Present	Present	Present	Present	Present	Present	Absent	Absent	Absent	Absent	Absent	Absent	Present	Absent	Present	Present	Present	Present	Present	Present	Present	Present	Present	Present	Present	Present	Absent	Absent	Absent	Present	0
M128	8939_4#92	ERS179765	NCTC_M128	NCTC20055	50.15	305359	4969933	67	226696	Escherichia/Shigella		ND		Absent	Absent	Present	Present	Present	Present	Present	Present	Absent	Absent	Absent	Absent	Absent	Absent	Present	Absent	Present	Present	Present	Present	Present	Present	Present	Present	Present	Present	Present	Present	Absent	Absent	Absent	Present	0
M183	9471_7#85	ERS203196	NCTC_M183 6838838	NCTC20203	50.15	450528	4704021	391	30139	Escherichia/Shigella		273		Absent	Absent	Present	Present	Present	Present	Present	Present	Absent	Absent	Absent	Absent	Absent	Absent	Absent	Absent	Present	Present	Present	Present	Present	Present	Present	Present	Present	Present	Present	Present	Absent	Absent	Absent	Present	0
M167	9803_5#42	ERS222781	NCTC_M167 7222945	NCTC20329	50.2	346106	4273570	382	22633	Escherichia/Shigella		145		Present	Absent	Present	Present	Present	Present	Present	Present	Absent	Absent	Absent	Absent	Absent	Absent	Absent	Absent	Present	Present	Present	Present	Present	Present	Present	Present	Present	Present	Present	Present	Absent	Absent	Absent	Present	1	ColpVC_1__JX133088
M265	9803_5#15	ERS222754	NCTC_M265 7223001	NCTC20003	50.2	319047	5251165	184	93298	Escherichia/Shigella		10		Present	Absent	Present	Present	Present	Present	Present	Present	Absent	Absent	Absent	Absent	Absent	Absent	Present	Absent	Present	Present	Present	Present	Present	Present	Present	Present	Present	Present	Present	Present	Absent	Absent	Absent	Present	4	Col_BS512__1a__NC_010656	IncI1_1_Alpha_AP005147	IncI2_1_Delta_AP002527
M616	9776_2#92	ERS203108	NCTC_M616 6836954	NCTC20287	50.2	519448	5114577	80	369379	Escherichia/Shigella		73		Absent	Absent	Present	Present	Present	Present	Present	Present	Absent	Absent	Absent	Absent	Absent	Absent	Present	Absent	Present	Present	Present	Present	Present	Present	Present	Present	Present	Present	Present	Present	Absent	Absent	Absent	Present	0
M148	9803_5#28	ERS222767	NCTC_M148 7222967	NCTC20327	50.2	255350	4440144	263	40758	Escherichia/Shigella		628		Absent	Absent	Present	Present	Present	Present	Present	Present	Absent	Absent	Absent	Absent	Absent	Absent	Present	Absent	Present	Present	Present	Present	Present	Present	Present	Present	Present	Present	Present	Present	Absent	Absent	Absent	Present	0
M678	9471_7#51	ERS203162	NCTC_M678 6838810	NCTC20311	50.25	435296	5325289	156	103466	Escherichia/Shigella		ND		Present	Absent	Present	Present	Present	Present	Present	Present	Absent	Absent	Absent	Absent	Absent	Absent	Present	Absent	Present	Present	Present	Present	Present	Present	Present	Present	Present	Present	Present	Present	Absent	Absent	Absent	Present	1	IncFIB_AP001918__1__AP001918
M677	9471_7#52	ERS203163	NCTC_M677 6838822	NCTC20310	50.25	432391	5326149	175	108172	Escherichia/Shigella		ND		Present	Absent	Present	Present	Present	Present	Present	Present	Absent	Absent	Absent	Absent	Absent	Absent	Present	Absent	Present	Present	Present	Present	Present	Present	Present	Present	Present	Present	Present	Present	Absent	Absent	Absent	Present	1	IncFIB_AP001918__1__AP001918
M613	9776_2#95	ERS203111	NCTC_M613 6836990	NCTC20284	50.25	414214	5348556	170	113910	Escherichia/Shigella		ND		Present	Absent	Present	Present	Present	Present	Present	Present	Absent	Absent	Absent	Absent	Absent	Absent	Present	Absent	Present	Present	Present	Present	Present	Present	Present	Present	Present	Present	Present	Present	Absent	Absent	Absent	Present	1	IncFIB_AP001918__1__AP001918
M679	9471_7#50	ERS203161	NCTC_M679 6838798	NCTC20312	50.25	455034	5375983	292	60481	Escherichia/Shigella		405		Present	Absent	Present	Present	Present	Present	Present	Present	Absent	Absent	Absent	Absent	Absent	Absent	Present	Absent	Present	Present	Present	Present	Present	Present	Present	Present	Present	Present	Present	Present	Absent	Absent	Absent	Present	1	IncFII_29__1_pUTI89_CP003035
M680	9471_7#49	ERS203160	NCTC_M680 6838786	NCTC20313	50.25	567303	5376393	247	64406	Escherichia/Shigella		405		Present	Absent	Present	Present	Present	Present	Present	Present	Absent	Absent	Absent	Absent	Absent	Absent	Present	Absent	Present	Present	Present	Present	Present	Present	Present	Present	Present	Present	Present	Present	Absent	Absent	Absent	Present	2	Col156_1__NC_009781	IncFII_29__1_pUTI89_CP003035
M178	9471_7#84	ERS203195	NCTC_M178 6838826	NCTC20201	50.25	415642	5131153	213	67749	Escherichia/Shigella		2348		Present	Absent	Present	Present	Present	Present	Present	Present	Absent	Absent	Absent	Absent	Absent	Absent	Present	Absent	Present	Present	Present	Present	Present	Present	Present	Present	Present	Present	Present	Present	Absent	Absent	Absent	Present	2	Col156_1__NC_009781	IncFII_29__1_pUTI89_CP003035
M266	9803_5#22	ERS222761	NCTC_M266 7222990	NCTC20004	50.25	316950	5144782	178	99276	Escherichia/Shigella		10		Present	Absent	Present	Present	Present	Present	Present	Present	Absent	Absent	Absent	Absent	Absent	Absent	Present	Absent	Present	Present	Present	Present	Present	Present	Present	Present	Present	Present	Present	Present	Absent	Absent	Absent	Present	4	Col_BS512__1a__NC_010656	IncI1_1_Alpha_AP005147	IncI2_1_Delta_AP002527
M110	9803_5#83	ERS222822	NCTC_M110 7222962	NCTC20322	50.3	273534	4347255	302	32872	Escherichia/Shigella		1024		Absent	Absent	Present	Present	Present	Present	Present	Present	Absent	Absent	Absent	Absent	Absent	Absent	Present	Absent	Present	Present	Present	Present	Present	Present	Present	Present	Present	Present	Present	Present	Absent	Absent	Absent	Present	1	ColpVC_1__JX133088
M177	8939_4#78	ERS179751	NCTC_M177	NCTC20073	50.3	291199	5288621	178	85921	Escherichia/Shigella		59		Present	Absent	Present	Present	Present	Present	Present	Present	Absent	Absent	Absent	Absent	Absent	Absent	Present	Absent	Present	Present	Present	Present	Present	Present	Present	Present	Present	Present	Present	Present	Absent	Absent	Absent	Present	4	Col_BS512__1a__NC_010656	Col156_1__NC_009781	ColpVC_1__JX133088
M314	9803_5#66	ERS222805	NCTC_M314 7222948	NCTC20359	50.3	318276	5245759	157	88161	Escherichia/Shigella		59		Present	Absent	Present	Present	Present	Present	Present	Present	Absent	Absent	Absent	Absent	Absent	Absent	Present	Absent	Present	Present	Present	Present	Present	Present	Present	Present	Present	Present	Present	Present	Absent	Absent	Absent	Present	3	Col_BS512__1a__NC_010656	Col156_1__NC_009781	IncFII_29__1_pUTI89_CP003035
M323	9803_5#4	ERS222743	NCTC_M323 7222964	NCTC20362	50.3	305250	5142628	138	104384	Escherichia/Shigella		59		Present	Absent	Present	Present	Present	Present	Present	Present	Absent	Absent	Absent	Absent	Absent	Absent	Absent	Absent	Present	Present	Present	Present	Present	Present	Present	Present	Present	Present	Present	Present	Absent	Absent	Absent	Present	2	Col_BS512__1a__NC_010656	IncFII_29__1_pUTI89_CP003035
M391	9803_5#19	ERS222758	NCTC_M391 7222954	NCTC20369	50.3	317162	4362173	305	33329	Escherichia/Shigella		245		Absent	Absent	Present	Present	Present	Present	Present	Present	Absent	Absent	Absent	Absent	Absent	Absent	Present	Absent	Present	Present	Present	Present	Present	Present	Present	Present	Present	Present	Present	Present	Absent	Absent	Absent	Present	0
M649	9803_5#64	ERS222803	NCTC_M649 7223019	NCTC20013	50.3	276613	4978554	76	298721	Escherichia/Shigella		95		Absent	Present	Present	Present	Present	Present	Present	Present	Absent	Absent	Absent	Absent	Absent	Absent	Present	Absent	Present	Present	Present	Present	Present	Present	Present	Present	Present	Present	Present	Present	Absent	Absent	Absent	Present	0
M233	9803_5#67	ERS222806	NCTC_M233 7222960	NCTC20345	50.3	277217	4245734	318	28709	Escherichia/Shigella		ND		Absent	Absent	Present	Present	Present	Present	Present	Present	Absent	Absent	Absent	Absent	Absent	Absent	Present	Absent	Present	Present	Present	Present	Present	Present	Present	Present	Present	Present	Present	Present	Absent	Absent	Absent	Present	0
M631	9776_2#87	ERS203103	NCTC_M631 6836989	NCTC20292	50.35	414271	4622161	64	177502	Escherichia/Shigella		10		Present	Absent	Present	Present	Present	Present	Present	Present	Absent	Absent	Absent	Absent	Absent	Absent	Present	Absent	Present	Present	Present	Present	Present	Present	Present	Present	Present	Present	Present	Present	Absent	Absent	Absent	Present	1	IncI1_1_Alpha_AP005147
M620	9776_2#88	ERS203104	NCTC_M620 6837001	NCTC20291	50.35	449963	4930351	156	79307	Escherichia/Shigella		ND		Present	Absent	Present	Present	Present	Present	Present	Present	Absent	Absent	Absent	Absent	Absent	Absent	Present	Absent	Present	Present	Present	Present	Present	Present	Present	Present	Present	Absent	Absent	Absent	Absent	Absent	Absent	Present	1	IncY_1__K02380
M619	9776_2#89	ERS203105	NCTC_M619 6836918	NCTC20290	50.35	529391	4959994	148	82158	Escherichia/Shigella		ND		Present	Absent	Present	Present	Present	Present	Present	Present	Absent	Absent	Absent	Absent	Absent	Absent	Present	Absent	Present	Present	Present	Present	Present	Present	Present	Present	Present	Absent	Absent	Absent	Absent	Absent	Absent	Present	1	IncY_1__K02380
M338	9803_5#62	ERS222801	NCTC_M338 7222995	NCTC20363	50.35	304979	4258538	297	33246	Escherichia/Shigella		245		Absent	Absent	Present	Present	Present	Present	Present	Present	Absent	Absent	Absent	Absent	Absent	Absent	Present	Absent	Present	Present	Present	Present	Present	Present	Present	Present	Present	Present	Present	Present	Absent	Absent	Absent	Present	2	Col_BS512__1__NC_010656	Col_BS512__1a__NC_010656
M409	9803_5#76	ERS222815	NCTC_M409 7222973	NCTC20371	50.35	271412	4657942	361	28880	Escherichia/Shigella		152		Absent	Absent	Present	Present	Present	Present	Present	Present	Absent	Absent	Absent	Absent	Absent	Absent	Present	Absent	Present	Present	Present	Present	Present	Present	Present	Present	Present	Present	Present	Present	Absent	Absent	Absent	Present	4	Col_BS512__1__NC_010656	Col_BS512__1a__NC_010656	Col156_1__NC_009781
M315	9803_5#73	ERS222812	NCTC_M315 7222937	NCTC20360	50.35	272430	5301258	170	97095	Escherichia/Shigella		59		Present	Absent	Present	Present	Present	Present	Present	Present	Absent	Absent	Absent	Absent	Absent	Absent	Present	Absent	Present	Present	Present	Present	Present	Present	Present	Present	Present	Present	Present	Present	Absent	Absent	Absent	Present	3	Col_BS512__1__NC_010656	Col_BS512__1a__NC_010656	IncFII_29__1_pUTI89_CP003035
M41	8939_4#2	ERS179675	NCTC_M41	NCTC20026	50.35	324909	5226509	172	104576	Escherichia/Shigella		59		Present	Absent	Present	Present	Present	Present	Present	Present	Absent	Absent	Absent	Absent	Absent	Absent	Absent	Absent	Present	Present	Present	Present	Present	Present	Present	Present	Present	Present	Present	Present	Absent	Absent	Absent	Present	5	Col_BS512__1a__NC_010656	Col_MP18__1__NC_013652	Col156_1__NC_009781
M401	9776_2#44	ERS203060	NCTC_M401 6836948	NCTC20125	50.35	467302	5311858	177	88926	Escherichia/Shigella		59		Present	Absent	Present	Present	Present	Present	Present	Present	Absent	Absent	Absent	Absent	Absent	Absent	Present	Absent	Present	Present	Present	Present	Present	Present	Present	Present	Present	Present	Present	Present	Absent	Absent	Absent	Present	3	Col_BS512__1a__NC_010656	Col156_1__NC_009781	IncFII_29__1_pUTI89_CP003035
M429	9776_2#50	ERS203066	NCTC_M429 6836925	NCTC20132	50.35	515604	5178170	177	89782	Escherichia/Shigella		59		Present	Absent	Present	Present	Present	Present	Present	Present	Absent	Absent	Absent	Absent	Absent	Absent	Absent	Absent	Present	Present	Present	Present	Present	Present	Present	Present	Present	Present	Present	Present	Absent	Absent	Absent	Present	3	Col_BS512__1a__NC_010656	Col156_1__NC_009781	IncFII_29__1_pUTI89_CP003035
M292	9776_2#9	ERS203025	NCTC_M292 6836908	NCTC20099	50.35	547629	5270474	162	108078	Escherichia/Shigella		59		Present	Absent	Present	Present	Present	Present	Present	Present	Absent	Absent	Absent	Absent	Absent	Absent	Present	Absent	Present	Present	Present	Present	Present	Present	Present	Present	Present	Present	Present	Present	Absent	Absent	Absent	Present	3	Col_BS512__1a__NC_010656	ColpVC_1__JX133088	IncFII_29__1_pUTI89_CP003035
M297	9776_2#11	ERS203027	NCTC_M297 6836932	NCTC20101	50.35	532451	4972051	205	78800	Escherichia/Shigella		59		Present	Absent	Present	Present	Present	Present	Present	Present	Absent	Absent	Absent	Absent	Absent	Absent	Absent	Absent	Present	Present	Present	Present	Present	Present	Present	Present	Present	Present	Present	Present	Absent	Absent	Absent	Present	1	Col_BS512__1a__NC_010656
M114	9471_7#79	ERS203190	NCTC_M114 6838861	NCTC20184	50.35	347188	4264737	312	29579	Escherichia/Shigella		ND		Absent	Absent	Present	Present	Present	Present	Present	Present	Absent	Absent	Absent	Absent	Absent	Absent	Present	Absent	Present	Present	Present	Present	Present	Present	Present	Present	Present	Present	Present	Present	Absent	Absent	Absent	Present	0
M618	9776_2#90	ERS203106	NCTC_M618 6836930	NCTC20289	50.35	549378	4908610	68	258126	Escherichia/Shigella		95		Absent	Absent	Present	Present	Present	Present	Present	Present	Absent	Absent	Absent	Absent	Absent	Absent	Present	Absent	Present	Present	Present	Present	Present	Present	Present	Present	Present	Present	Present	Present	Absent	Absent	Absent	Present	0
M190	9803_5#2	ERS222741	NCTC_M190 7222940	NCTC20335	50.35	370377	4258711	281	35117	Escherichia/Shigella		245		Absent	Absent	Present	Present	Present	Present	Present	Present	Absent	Absent	Absent	Absent	Absent	Absent	Present	Absent	Present	Present	Absent	Present	Present	Present	Present	Present	Present	Present	Present	Present	Absent	Absent	Absent	Present	0
M364	9803_5#39	ERS222778	NCTC_M364 7223004	NCTC20366	50.35	302301	4416619	316	30259	Escherichia/Shigella		245		Absent	Absent	Present	Present	Present	Present	Present	Present	Absent	Absent	Absent	Absent	Absent	Absent	Present	Absent	Present	Present	Present	Present	Present	Present	Present	Present	Present	Present	Present	Present	Absent	Absent	Absent	Present	0
M173	9803_5#49	ERS222788	NCTC_M173 7222934	NCTC20330	50.4	318084	4251296	369	22169	Escherichia/Shigella		145		Present	Absent	Present	Present	Present	Present	Present	Present	Absent	Absent	Absent	Absent	Absent	Absent	Absent	Absent	Present	Present	Present	Present	Present	Present	Present	Present	Present	Present	Present	Present	Absent	Absent	Absent	Present	1	ColpVC_1__JX133088
M143	8939_4#77	ERS179750	NCTC_M143	NCTC20063	50.4	296707	4870806	168	82810	Escherichia/Shigella		10		Present	Absent	Present	Present	Present	Present	Present	Present	Absent	Absent	Absent	Absent	Absent	Absent	Absent	Absent	Present	Present	Present	Present	Present	Present	Present	Present	Present	Present	Present	Present	Absent	Absent	Absent	Present	1	IncI1_1_Alpha_AP005147
M423	9803_5#47	ERS222786	NCTC_M423 7223005	NCTC20374	50.4	312584	4263171	309	30107	Escherichia/Shigella		245		Absent	Absent	Present	Present	Present	Present	Present	Present	Absent	Absent	Absent	Absent	Absent	Absent	Present	Absent	Present	Present	Present	Present	Present	Present	Present	Present	Present	Present	Present	Present	Absent	Absent	Absent	Present	2	Col_BS512__1__NC_010656	Col_BS512__1a__NC_010656
M129	9803_5#14	ERS222753	NCTC_M129 7222989	NCTC20325	50.4	315682	4414019	299	33746	Escherichia/Shigella		245		Absent	Absent	Present	Present	Present	Present	Present	Present	Absent	Absent	Absent	Absent	Absent	Absent	Present	Absent	Present	Present	Present	Present	Present	Present	Present	Present	Present	Present	Present	Present	Absent	Absent	Absent	Present	0
M629	9517_1#4	ERS203210	NCTC_M629 6670694	NCTC20236	50.45	863761	5249684	179	86765	Escherichia/Shigella		59		Present	Absent	Present	Present	Present	Present	Present	Present	Absent	Absent	Absent	Absent	Absent	Absent	Present	Absent	Present	Present	Present	Present	Present	Present	Present	Present	Present	Present	Present	Present	Absent	Absent	Absent	Present	3	Col_BS512__1a__NC_010656	Col156_1__NC_009781	IncFII_29__1_pUTI89_CP003035
M95	9471_7#74	ERS203185	NCTC_M95 6838801	NCTC20179	50.45	435345	4358303	302	31400	Escherichia/Shigella		245		Absent	Absent	Present	Present	Present	Present	Present	Present	Absent	Absent	Absent	Absent	Absent	Absent	Present	Absent	Present	Present	Present	Present	Present	Present	Present	Present	Present	Present	Present	Present	Absent	Absent	Absent	Present	0
M300	9776_2#12	ERS203028	NCTC_M300 6836944	NCTC20102	50.45	491421	5069032	149	104199	Escherichia/Shigella		10		Present	Absent	Present	Present	Present	Present	Present	Present	Absent	Absent	Absent	Absent	Absent	Absent	Present	Absent	Present	Present	Present	Present	Present	Present	Present	Present	Present	Present	Present	Present	Absent	Absent	Absent	Present	0
M34	9803_5#18	ERS222757	NCTC_M34 7222942	NCTC20319	50.45	343365	4417622	288	30931	Escherichia/Shigella		631		Absent	Absent	Present	Present	Present	Present	Present	Present	Absent	Absent	Absent	Absent	Absent	Absent	Present	Absent	Present	Present	Present	Present	Present	Present	Present	Present	Present	Present	Present	Present	Absent	Absent	Absent	Present	0
M633	9471_7#68	ERS203179	NCTC_M633 6838824	NCTC20294	50.5	468134	5051122	118	103861	Escherichia/Shigella		ND		Present	Absent	Present	Present	Present	Present	Present	Present	Absent	Absent	Absent	Absent	Absent	Absent	Present	Absent	Present	Present	Present	Present	Present	Present	Present	Present	Present	Present	Present	Present	Absent	Absent	Absent	Present	1	IncFII_1__AY458016
M648B	9471_7#59	ERS203170	NCTC_M648B 6838811	NCTC20303	50.5	448815	4881189	265	42913	Escherichia/Shigella		ND		Present	Absent	Present	Present	Present	Present	Present	Present	Absent	Absent	Absent	Absent	Absent	Absent	Present	Absent	Present	Present	Present	Present	Present	Present	Present	Present	Present	Present	Present	Present	Absent	Absent	Absent	Present	1	IncY_1__K02380
M647	9471_7#61	ERS203172	NCTC_M647 6838835	NCTC20301	50.5	418033	4792149	224	46990	Escherichia/Shigella		ND		Present	Absent	Present	Present	Present	Present	Present	Present	Absent	Absent	Absent	Absent	Absent	Absent	Present	Absent	Present	Present	Present	Present	Present	Present	Present	Present	Present	Present	Present	Present	Absent	Absent	Absent	Present	1	IncY_1__K02380
M240	9803_5#74	ERS222813	NCTC_M240 7222949	NCTC20349	50.5	303544	4691819	365	28763	Escherichia/Shigella		152		Absent	Absent	Present	Present	Present	Present	Present	Present	Absent	Absent	Absent	Absent	Absent	Absent	Present	Absent	Present	Present	Present	Present	Present	Present	Present	Present	Present	Present	Present	Present	Absent	Absent	Absent	Present	4	Col_BS512__1__NC_010656	Col_BS512__1a__NC_010656	Col156_1__NC_009781
M293	9776_2#10	ERS203026	NCTC_M293 6836920	NCTC20100	50.5	437988	5266738	202	89295	Escherichia/Shigella		59		Present	Absent	Present	Present	Present	Present	Present	Present	Absent	Absent	Absent	Absent	Absent	Absent	Present	Absent	Present	Present	Present	Present	Present	Present	Present	Present	Present	Present	Present	Present	Absent	Absent	Absent	Present	4	Col_BS512__1a__NC_010656	Col156_1__NC_009781	ColpVC_1__JX133088
M256	8939_4#24	ERS179697	NCTC_M256	NCTC20083	50.5	309166	5097956	124	133487	Escherichia/Shigella		ND		Present	Present	Present	Present	Present	Present	Present	Present	Absent	Absent	Absent	Absent	Absent	Absent	Absent	Absent	Present	Present	Present	Present	Present	Present	Present	Present	Present	Present	Present	Present	Absent	Absent	Absent	Present	3	IncFIA_1__AP001918	IncFIB_AP001918__1__AP001918	IncFIB_AP001918__1__AP001918
M196	9803_5#23	ERS222762	NCTC_M196 7223002	NCTC20338	50.5	314604	4879070	389	28891	Escherichia/Shigella		152		Absent	Absent	Present	Present	Present	Present	Present	Present	Absent	Absent	Absent	Absent	Absent	Absent	Present	Absent	Present	Present	Present	Present	Present	Present	Present	Present	Present	Present	Present	Present	Absent	Absent	Absent	Present	2	Col156_1__NC_009781	IncI1_1_Alpha_AP005147
M634	9471_7#67	ERS203178	NCTC_M634 6838812	NCTC20295	50.5	425100	5070509	190	72274	Escherichia/Shigella		ND		Present	Present	Present	Present	Present	Present	Present	Present	Absent	Absent	Absent	Absent	Absent	Absent	Present	Absent	Present	Present	Present	Present	Present	Present	Present	Present	Present	Present	Present	Present	Absent	Absent	Absent	Present	2	IncFIB_pECLA__1_pECLA_CP001919	IncY_1__K02380
M163	8939_4#54	ERS179727	NCTC_M163	NCTC20070	50.5	289237	4824944	171	76452	Escherichia/Shigella		ND		Present	Absent	Present	Present	Present	Present	Present	Present	Absent	Absent	Absent	Absent	Absent	Absent	Present	Absent	Present	Present	Present	Present	Present	Present	Present	Present	Present	Present	Present	Present	Absent	Absent	Absent	Present	0
M614	9776_2#94	ERS203110	NCTC_M614 6836978	NCTC20285	50.5	496983	5033682	182	92370	Escherichia/Shigella		746		Present	Absent	Present	Present	Present	Present	Present	Present	Absent	Absent	Absent	Absent	Absent	Absent	Present	Absent	Present	Present	Present	Present	Present	Present	Present	Present	Present	Present	Present	Present	Absent	Absent	Absent	Present	0
M361	9803_5#32	ERS222771	NCTC_M361 7223015	NCTC20365	50.5	303914	4345294	311	33691	Escherichia/Shigella		245		Absent	Absent	Present	Present	Present	Present	Present	Present	Absent	Absent	Absent	Absent	Absent	Absent	Present	Absent	Present	Present	Present	Present	Present	Present	Present	Present	Present	Present	Present	Present	Absent	Absent	Absent	Present	0
M655	9803_5#41	ERS222780	NCTC_M655 7222933	NCTC20387	50.5	332917	4280414	386	22329	Escherichia/Shigella		145		Present	Absent	Present	Present	Present	Present	Present	Present	Absent	Absent	Absent	Absent	Absent	Absent	Absent	Absent	Present	Present	Present	Present	Present	Present	Present	Present	Present	Present	Present	Present	Absent	Absent	Absent	Present	0
M174	9803_5#56	ERS222795	NCTC_M174 7223018	NCTC20331	50.5	247826	4361619	301	29574	Escherichia/Shigella		245		Absent	Absent	Present	Present	Present	Present	Present	Present	Absent	Absent	Absent	Absent	Absent	Absent	Present	Absent	Present	Present	Present	Present	Present	Present	Present	Present	Present	Present	Present	Present	Absent	Absent	Absent	Present	0
M31	9803_5#59	ERS222798	NCTC_M31 7222959	NCTC20317	50.5	331679	4256697	284	35169	Escherichia/Shigella		245		Absent	Absent	Present	Present	Present	Present	Present	Present	Absent	Absent	Absent	Absent	Absent	Absent	Absent	Absent	Present	Present	Present	Present	Present	Present	Present	Present	Present	Present	Present	Present	Absent	Absent	Absent	Present	0
M340	9803_5#60	ERS222799	NCTC_M340 7222971	NCTC20364	50.5	279821	4315730	293	33335	Escherichia/Shigella		245		Absent	Absent	Present	Present	Present	Present	Present	Present	Absent	Absent	Absent	Absent	Absent	Absent	Present	Absent	Present	Present	Present	Present	Present	Present	Present	Present	Present	Present	Present	Present	Absent	Absent	Absent	Present	0
M60	8939_4#82	ERS179755	NCTC_M60	NCTC20036	50.55	279196	4328974	319	32128	Escherichia/Shigella		1024		Absent	Absent	Present	Present	Present	Present	Present	Present	Absent	Absent	Absent	Absent	Absent	Absent	Present	Absent	Present	Present	Present	Present	Present	Present	Present	Present	Present	Present	Present	Present	Absent	Absent	Absent	Present	1	ColpVC_1__JX133088
M610	9471_7#4	ERS203115	NCTC_M610 6838816	NCTC20280	50.55	539963	4928023	235	74461	Escherichia/Shigella		757		Present	Present	Present	Present	Present	Present	Present	Present	Absent	Absent	Absent	Absent	Absent	Absent	Present	Absent	Present	Present	Present	Present	Present	Present	Present	Present	Present	Present	Present	Present	Absent	Absent	Absent	Present	1	IncB_O_K_Z_2_GU256641
M380	9776_2#33	ERS203049	NCTC_M380 6836911	NCTC20118	50.55	528576	5117840	177	103347	Escherichia/Shigella		10		Present	Absent	Present	Present	Present	Present	Present	Present	Absent	Absent	Absent	Absent	Absent	Absent	Present	Absent	Present	Present	Present	Present	Present	Present	Present	Present	Present	Present	Present	Present	Absent	Absent	Absent	Present	1	IncFII_1__AY458016
M56	8939_4#66	ERS179739	NCTC_M56	NCTC20034	50.55	309580	4137368	266	32134	Escherichia/Shigella		245		Absent	Absent	Present	Present	Present	Present	Present	Present	Absent	Absent	Absent	Absent	Absent	Absent	Present	Absent	Present	Present	Present	Present	Present	Present	Present	Present	Present	Present	Present	Present	Absent	Absent	Absent	Present	1	IncX4_1__CP002895
M648A	9471_7#60	ERS203171	NCTC_M648A 6838823	NCTC20302	50.55	419201	4872690	254	42080	Escherichia/Shigella		ND		Present	Absent	Present	Present	Present	Present	Present	Present	Absent	Absent	Absent	Absent	Absent	Absent	Present	Absent	Present	Present	Present	Present	Present	Present	Present	Present	Present	Present	Present	Present	Absent	Absent	Absent	Present	1	IncY_1__K02380
M198	9803_5#30	ERS222769	NCTC_M198 7222991	NCTC20339	50.55	287615	4708182	359	30042	Escherichia/Shigella		152		Absent	Absent	Present	Present	Present	Present	Present	Present	Absent	Absent	Absent	Absent	Absent	Absent	Present	Absent	Present	Present	Present	Present	Present	Present	Present	Present	Present	Present	Present	Present	Absent	Absent	Absent	Present	4	Col_BS512__1__NC_010656	Col_BS512__1a__NC_010656	Col156_1__NC_009781
M200	9803_5#37	ERS222776	NCTC_M200 7222980	NCTC20340	50.55	327670	4698026	359	29630	Escherichia/Shigella		152		Absent	Absent	Present	Present	Present	Present	Present	Present	Absent	Absent	Absent	Absent	Absent	Absent	Present	Absent	Present	Present	Present	Present	Present	Present	Present	Present	Present	Present	Present	Present	Absent	Absent	Absent	Present	4	Col_BS512__1__NC_010656	Col_BS512__1a__NC_010656	Col156_1__NC_009781
M682	9471_7#48	ERS203159	NCTC_M682 6838869	NCTC20314	50.55	398385	5434207	321	57484	Escherichia/Shigella		405		Present	Absent	Present	Present	Present	Present	Present	Present	Absent	Absent	Absent	Absent	Absent	Absent	Present	Absent	Present	Present	Present	Present	Present	Present	Present	Present	Present	Present	Present	Present	Absent	Absent	Absent	Present	2	IncB_O_K_Z_2_GU256641	IncFII_29__1_pUTI89_CP003035
M250	9803_5#24	ERS222763	NCTC_M250 7223014	NCTC20353	50.55	262803	4700484	372	27831	Escherichia/Shigella		152		Absent	Absent	Present	Present	Present	Present	Present	Present	Absent	Absent	Absent	Absent	Absent	Absent	Present	Absent	Present	Present	Present	Present	Present	Present	Present	Present	Present	Present	Present	Present	Absent	Absent	Absent	Present	2	Col156_1__NC_009781	IncI1_1_Alpha_AP005147
M58	9471_7#40	ERS203151	NCTC_M58 6838868	NCTC20244	50.55	396747	4377359	280	37423	Escherichia/Shigella		628		Absent	Absent	Present	Present	Present	Present	Present	Present	Absent	Absent	Absent	Absent	Absent	Absent	Present	Absent	Present	Present	Present	Present	Present	Present	Present	Present	Present	Present	Present	Present	Absent	Absent	Absent	Present	0
M57	9471_7#44	ERS203155	NCTC_M57 6838821	NCTC20243	50.55	409755	4364407	328	28883	Escherichia/Shigella		245		Absent	Absent	Present	Present	Present	Present	Present	Present	Absent	Absent	Absent	Absent	Absent	Absent	Present	Absent	Present	Present	Present	Present	Present	Present	Present	Present	Present	Present	Present	Present	Absent	Absent	Absent	Present	0
M405	9471_7#93	ERS203204	NCTC_M405 6838839	NCTC20227	50.55	428393	4344301	309	33746	Escherichia/Shigella		245		Absent	Absent	Present	Present	Present	Present	Present	Present	Absent	Absent	Absent	Absent	Absent	Absent	Present	Absent	Present	Present	Present	Present	Present	Present	Present	Present	Present	Present	Present	Present	Absent	Absent	Absent	Present	0
M427	9776_2#49	ERS203065	NCTC_M427 6836913	NCTC20131	50.55	486521	4549862	75	116421	Escherichia/Shigella		641		Present	Absent	Present	Present	Present	Present	Present	Present	Absent	Absent	Absent	Absent	Absent	Absent	Present	Absent	Present	Present	Present	Present	Present	Present	Present	Present	Present	Present	Present	Present	Absent	Absent	Absent	Present	0
M237	9803_5#3	ERS222742	NCTC_M237 7222952	NCTC20347	50.55	336513	4275399	386	22804	Escherichia/Shigella		145		Absent	Absent	Present	Present	Present	Present	Present	Present	Absent	Absent	Absent	Absent	Absent	Absent	Absent	Absent	Present	Present	Present	Present	Present	Present	Present	Present	Present	Present	Present	Present	Absent	Absent	Absent	Present	0
M289	9803_5#45	ERS222784	NCTC_M289 7222981	NCTC20357	50.55	336450	4192790	249	37817	Escherichia/Shigella		245		Absent	Absent	Present	Present	Present	Present	Present	Present	Absent	Absent	Absent	Absent	Absent	Absent	Present	Absent	Present	Present	Present	Present	Present	Present	Present	Present	Present	Present	Present	Present	Absent	Absent	Absent	Present	0
M249	9803_5#5	ERS222744	NCTC_M249 7222976	NCTC20352	50.55	326541	4201746	266	33766	Escherichia/Shigella		245		Absent	Absent	Present	Present	Present	Present	Present	Present	Absent	Absent	Absent	Absent	Absent	Absent	Present	Absent	Present	Present	Present	Present	Present	Present	Present	Present	Present	Present	Present	Present	Absent	Absent	Absent	Present	0
M35	9803_5#53	ERS222792	NCTC_M35 7222982	NCTC20320	50.55	317792	4134611	261	33747	Escherichia/Shigella		245		Absent	Absent	Present	Present	Present	Present	Present	Present	Absent	Absent	Absent	Absent	Absent	Absent	Present	Absent	Present	Present	Present	Present	Present	Present	Present	Present	Present	Present	Present	Present	Absent	Absent	Absent	Present	0
M111	9803_5#65	ERS222804	NCTC_M111 7222936	NCTC20323	50.55	282939	4194127	272	33309	Escherichia/Shigella		245		Absent	Absent	Present	Present	Present	Present	Present	Present	Absent	Absent	Absent	Absent	Absent	Absent	Present	Absent	Present	Present	Present	Present	Present	Present	Present	Present	Present	Present	Present	Present	Absent	Absent	Absent	Present	0
M113	9803_5#7	ERS222746	NCTC_M113 7223000	NCTC20324	50.55	319252	4251622	270	35157	Escherichia/Shigella		245		Absent	Absent	Present	Present	Present	Present	Present	Present	Absent	Absent	Absent	Absent	Absent	Absent	Present	Absent	Present	Present	Present	Present	Present	Present	Present	Present	Present	Present	Present	Present	Absent	Absent	Absent	Present	0
M231	9803_5#72	ERS222811	NCTC_M231 7223020	NCTC20344	50.55	261154	4332670	277	31448	Escherichia/Shigella		631		Absent	Absent	Present	Present	Present	Present	Present	Present	Absent	Absent	Absent	Absent	Absent	Absent	Present	Absent	Present	Present	Present	Present	Present	Present	Present	Present	Present	Present	Present	Present	Absent	Absent	Absent	Present	0
M184	9803_5#78	ERS222817	NCTC_M184	NCTC20334	50.55	268963	4290228	288	30013	Escherichia/Shigella		245		Absent	Absent	Present	Present	Present	Present	Present	Present	Absent	Absent	Absent	Absent	Absent	Absent	Present	Absent	Present	Present	Present	Present	Present	Present	Present	Present	Present	Present	Present	Present	Absent	Absent	Absent	Present	0
M639	9803_5#27	ERS222766	NCTC_M639 7222955	NCTC20385	50.6	316703	4456101	332	28867	Escherichia/Shigella		152		Absent	Absent	Present	Present	Present	Present	Present	Present	Absent	Absent	Absent	Absent	Absent	Absent	Present	Absent	Present	Present	Present	Present	Present	Present	Present	Present	Present	Present	Present	Present	Absent	Absent	Absent	Present	3	Col_BS512__1__NC_010656	Col_BS512__1a__NC_010656	Col156_1__NC_009781
M669	9803_5#55	ERS222794	NCTC_M669 7223006	NCTC20389	50.6	322306	4703834	357	29083	Escherichia/Shigella		152		Absent	Absent	Present	Present	Present	Present	Present	Present	Absent	Absent	Absent	Absent	Absent	Absent	Present	Absent	Present	Present	Present	Present	Present	Present	Present	Present	Present	Present	Present	Present	Absent	Absent	Absent	Present	4	Col_BS512__1__NC_010656	Col_BS512__1a__NC_010656	Col156_1__NC_009781
M562	9803_5#61	ERS222800	NCTC_M562 7222983	NCTC20377	50.6	308210	4690374	368	26713	Escherichia/Shigella		152		Absent	Absent	Present	Present	Present	Present	Present	Present	Absent	Absent	Absent	Absent	Absent	Absent	Present	Absent	Present	Present	Present	Present	Present	Present	Present	Present	Present	Present	Present	Present	Absent	Absent	Absent	Present	4	Col_BS512__1__NC_010656	Col_BS512__1a__NC_010656	Col156_1__NC_009781
M390	9776_2#40	ERS203056	NCTC_M390 6836995	NCTC20122	50.6	492273	4895297	253	55159	Escherichia/Shigella		120		Present	Present	Present	Present	Present	Present	Present	Present	Absent	Absent	Absent	Absent	Absent	Absent	Present	Absent	Present	Present	Present	Present	Present	Present	Present	Present	Present	Present	Present	Present	Absent	Absent	Absent	Present	4	Col156_1__NC_009781	IncB_O_K_Z_2_GU256641	IncFIA_1__AP001918
M563	9803_5#68	ERS222807	NCTC_M563 7222972	NCTC20378	50.6	271848	4640090	334	31532	Escherichia/Shigella		1502		Absent	Absent	Present	Present	Present	Present	Present	Present	Absent	Absent	Absent	Absent	Absent	Absent	Present	Absent	Present	Present	Present	Present	Present	Present	Present	Present	Present	Present	Present	Present	Absent	Absent	Absent	Present	3	Col156_1__NC_009781	IncFII_1__AY458016	IncI2_1_Delta_AP002527
M162	8939_4#46	ERS179719	NCTC_M162	NCTC20069	50.6	306502	4296798	274	33772	Escherichia/Shigella		245		Absent	Absent	Present	Present	Present	Present	Present	Present	Absent	Absent	Absent	Absent	Absent	Absent	Present	Absent	Present	Present	Present	Present	Present	Present	Present	Present	Present	Present	Present	Present	Absent	Absent	Absent	Present	0
M144	8939_4#85	ERS179758	NCTC_M144	NCTC20064	50.6	282511	4889348	107	115810	Escherichia/Shigella		23		Present	Absent	Present	Present	Present	Present	Present	Present	Absent	Absent	Absent	Absent	Absent	Absent	Present	Absent	Present	Present	Present	Present	Present	Present	Present	Present	Present	Present	Present	Present	Absent	Absent	Absent	Present	0
M33	9803_5#11	ERS222750	NCTC_M33 7222953	NCTC20318	50.6	329865	4189174	274	34298	Escherichia/Shigella		245		Absent	Absent	Present	Present	Present	Present	Present	Present	Absent	Absent	Absent	Absent	Absent	Absent	Present	Absent	Present	Present	Present	Present	Present	Present	Present	Present	Present	Present	Present	Present	Absent	Absent	Absent	Present	0
M411	9803_5#33	ERS222772	NCTC_M411 7222932	NCTC20372	50.6	341376	4290643	279	33765	Escherichia/Shigella		245		Absent	Absent	Present	Present	Present	Present	Present	Present	Absent	Absent	Absent	Absent	Absent	Absent	Present	Absent	Present	Present	Present	Present	Present	Present	Present	Present	Present	Present	Present	Present	Absent	Absent	Absent	Present	0
M161	9803_5#35	ERS222774	NCTC_M161 7222956	NCTC20328	50.6	327122	4326926	272	35168	Escherichia/Shigella		245		Absent	Absent	Present	Present	Present	Present	Present	Present	Absent	Absent	Absent	Absent	Absent	Absent	Present	Absent	Present	Present	Present	Present	Present	Present	Present	Present	Present	Present	Present	Present	Absent	Absent	Absent	Present	0
M413	9803_5#40	ERS222779	NCTC_M413 7223016	NCTC20373	50.6	273310	4128717	261	32316	Escherichia/Shigella		245		Absent	Absent	Present	Present	Present	Present	Present	Present	Absent	Absent	Absent	Absent	Absent	Absent	Present	Absent	Present	Present	Present	Present	Present	Present	Present	Present	Present	Present	Present	Present	Absent	Absent	Absent	Present	0
M378	9803_5#46	ERS222785	NCTC_M378 7222993	NCTC20368	50.6	289435	4065903	256	32313	Escherichia/Shigella		245		Absent	Absent	Present	Present	Present	Present	Present	Present	Absent	Absent	Absent	Absent	Absent	Absent	Present	Absent	Present	Present	Present	Present	Present	Present	Present	Present	Present	Present	Present	Present	Absent	Absent	Absent	Present	0
M36	9803_5#25	ERS222764	NCTC_M36 7222931	NCTC20321	50.65	325611	4228905	255	34691	Escherichia/Shigella		1024		Absent	Absent	Present	Present	Present	Present	Present	Present	Absent	Absent	Absent	Absent	Absent	Absent	Present	Absent	Present	Present	Present	Present	Present	Present	Present	Present	Present	Present	Present	Present	Absent	Absent	Absent	Present	1	ColpVC_1__JX133088
M611B	9471_7#2	ERS203113	NCTC_M611B 6838792	NCTC20282	50.65	509395	4958855	239	66631	Escherichia/Shigella		757		Present	Present	Present	Present	Present	Present	Present	Present	Absent	Absent	Absent	Absent	Absent	Absent	Present	Absent	Present	Present	Present	Present	Present	Present	Present	Present	Present	Present	Present	Present	Absent	Absent	Absent	Present	1	IncB_O_K_Z_2_GU256641
M611A	9471_7#3	ERS203114	NCTC_M611A 6838804	NCTC20281	50.65	538599	4970776	228	67981	Escherichia/Shigella		757		Present	Present	Present	Present	Present	Present	Present	Present	Absent	Absent	Absent	Absent	Absent	Absent	Present	Absent	Present	Present	Present	Present	Present	Present	Present	Present	Present	Present	Present	Present	Absent	Absent	Absent	Present	1	IncB_O_K_Z_2_GU256641
M666	9803_5#48	ERS222787	NCTC_M666 7223017	NCTC20388	50.65	271105	4565023	338	32508	Escherichia/Shigella		152		Absent	Absent	Present	Present	Present	Present	Present	Present	Absent	Absent	Absent	Absent	Absent	Absent	Present	Absent	Present	Present	Present	Present	Present	Present	Present	Present	Present	Present	Present	Present	Absent	Absent	Absent	Present	5	Col_BS512__1__NC_010656	Col_BS512__1a__NC_010656	Col156_1__NC_009781
M628	9803_5#20	ERS222759	NCTC_M628 7222966	NCTC20384	50.65	278364	4695616	354	28430	Escherichia/Shigella		152		Absent	Absent	Present	Present	Present	Present	Present	Present	Absent	Absent	Absent	Absent	Absent	Absent	Present	Absent	Present	Present	Present	Present	Present	Present	Present	Present	Present	Present	Present	Present	Absent	Absent	Absent	Present	4	Col_BS512__1__NC_010656	Col_BS512__1a__NC_010656	Col156_1__NC_009781
M294	9803_5#52	ERS222791	NCTC_M294 7222970	NCTC20358	50.65	283302	4650354	357	29752	Escherichia/Shigella		152		Absent	Absent	Present	Present	Present	Present	Present	Present	Absent	Absent	Absent	Absent	Absent	Absent	Present	Absent	Present	Present	Present	Present	Present	Present	Present	Present	Present	Present	Present	Present	Absent	Absent	Absent	Present	4	Col_BS512__1__NC_010656	Col_BS512__1a__NC_010656	Col156_1__NC_009781
M64	8939_4#90	ERS179763	NCTC_M64	NCTC20037	50.65	305091	4272543	280	31306	Escherichia/Shigella		245		Absent	Absent	Present	Present	Present	Present	Present	Present	Absent	Absent	Absent	Absent	Absent	Absent	Present	Absent	Present	Present	Present	Present	Present	Present	Present	Present	Present	Present	Present	Present	Absent	Absent	Absent	Present	0
M52	8939_4#50	ERS179723	NCTC_M52	NCTC20032	50.7	300303	4241002	274	33332	Escherichia/Shigella		1024		Absent	Absent	Present	Present	Present	Present	Present	Present	Absent	Absent	Absent	Absent	Absent	Absent	Present	Absent	Present	Present	Present	Present	Present	Present	Present	Present	Present	Present	Present	Present	Absent	Absent	Absent	Present	1	ColpVC_1__JX133088
M232	9471_7#87	ERS203198	NCTC_M232 6838862	NCTC20215	50.7	390546	4221975	292	35091	Escherichia/Shigella		245		Absent	Absent	Present	Present	Present	Present	Present	Present	Absent	Absent	Absent	Absent	Absent	Absent	Present	Absent	Present	Present	Present	Present	Present	Present	Present	Present	Present	Present	Present	Present	Absent	Absent	Absent	Present	1	ColpVC_1__JX133088
M195	9803_5#16	ERS222755	NCTC_M195 7223013	NCTC20337	50.7	297814	4238794	366	23091	Escherichia/Shigella		145		Present	Absent	Present	Present	Present	Present	Present	Present	Absent	Absent	Absent	Absent	Absent	Absent	Absent	Absent	Present	Present	Present	Present	Present	Present	Present	Present	Present	Present	Present	Present	Absent	Absent	Absent	Present	1	ColpVC_1__JX133088
M442	9803_5#54	ERS222793	NCTC_M442 7222994	NCTC20375	50.7	333975	4381887	268	36827	Escherichia/Shigella		245		Absent	Absent	Present	Present	Present	Present	Present	Present	Absent	Absent	Absent	Absent	Absent	Absent	Present	Absent	Present	Present	Present	Present	Present	Present	Present	Present	Present	Present	Present	Present	Absent	Absent	Absent	Present	1	ColpVC_1__JX133088
M607	9803_5#75	ERS222814	NCTC_M607 7222961	NCTC20380	50.7	276204	4226072	264	33338	Escherichia/Shigella		1024		Absent	Absent	Present	Present	Present	Present	Present	Present	Absent	Absent	Absent	Absent	Absent	Absent	Present	Absent	Present	Present	Present	Present	Present	Present	Present	Present	Present	Present	Present	Present	Absent	Absent	Absent	Present	1	ColpVC_1__JX133088
M235	9803_5#79	ERS222818	NCTC_M235 7223009	NCTC20346	50.7	283949	4230091	273	33764	Escherichia/Shigella		1024		Absent	Absent	Present	Present	Present	Present	Present	Present	Absent	Absent	Absent	Absent	Absent	Absent	Present	Absent	Present	Present	Present	Present	Present	Present	Present	Present	Present	Present	Present	Present	Absent	Absent	Absent	Present	1	ColpVC_1__JX133088
M653	9803_5#34	ERS222773	NCTC_M653 7222944	NCTC20386	50.7	285931	4594043	358	27704	Escherichia/Shigella		152		Absent	Absent	Present	Present	Present	Present	Present	Present	Absent	Absent	Absent	Absent	Absent	Absent	Present	Absent	Present	Present	Present	Present	Present	Present	Present	Present	Present	Present	Present	Present	Absent	Absent	Absent	Present	3	Col_BS512__1__NC_010656	Col_BS512__1a__NC_010656	Col156_1__NC_009781
M239	9803_5#10	ERS222749	NCTC_M239 7222941	NCTC20348	50.7	319611	4692975	361	26886	Escherichia/Shigella		152		Absent	Absent	Present	Present	Present	Present	Present	Present	Absent	Absent	Absent	Absent	Absent	Absent	Present	Absent	Present	Present	Present	Present	Present	Present	Present	Present	Present	Present	Present	Present	Absent	Absent	Absent	Present	4	Col_BS512__1__NC_010656	Col_BS512__1a__NC_010656	Col156_1__NC_009781
M245	9803_5#17	ERS222756	NCTC_M245 7222930	NCTC20351	50.7	366189	4670192	333	29628	Escherichia/Shigella		152		Absent	Absent	Present	Present	Present	Present	Present	Present	Absent	Absent	Absent	Absent	Absent	Absent	Present	Absent	Present	Present	Present	Present	Present	Present	Present	Present	Present	Present	Present	Present	Absent	Absent	Absent	Present	4	Col_BS512__1__NC_010656	Col_BS512__1a__NC_010656	Col156_1__NC_009781
M389	9776_2#39	ERS203055	NCTC_M389 6836983	NCTC20121	50.7	532926	4741401	184	58054	Escherichia/Shigella		120		Present	Present	Present	Present	Present	Present	Present	Present	Absent	Absent	Absent	Absent	Absent	Absent	Present	Absent	Present	Present	Present	Present	Present	Present	Present	Present	Present	Present	Present	Present	Absent	Absent	Absent	Present	4	Col156_1__NC_009781	IncB_O_K_Z_2_GU256641	IncFIA_1__AP001918
M617	9776_2#91	ERS203107	NCTC_M617 6836942	NCTC20288	50.7	530840	4629079	208	57904	Escherichia/Shigella		120		Absent	Present	Present	Present	Present	Present	Present	Present	Absent	Absent	Absent	Absent	Absent	Absent	Present	Absent	Present	Present	Present	Present	Present	Present	Present	Present	Present	Present	Present	Present	Absent	Absent	Absent	Present	2	IncFIA_1__AP001918	IncFIC_FII__1__AP001918
M608	9803_5#82	ERS222821	NCTC_M608 7222950	NCTC20381	50.7	273327	4595165	354	29107	Escherichia/Shigella		152		Absent	Absent	Present	Present	Present	Present	Present	Present	Absent	Absent	Absent	Absent	Absent	Absent	Present	Absent	Present	Present	Present	Present	Present	Present	Present	Present	Present	Present	Present	Present	Absent	Absent	Absent	Present	2	Col156_1__NC_009781	IncI1_1_Alpha_AP005147
M193	9803_5#9	ERS222748	NCTC_M193 7222929	NCTC20336	50.7	306577	4576807	263	41686	Escherichia/Shigella		628		Absent	Absent	Present	Present	Present	Present	Present	Present	Absent	Absent	Absent	Absent	Absent	Absent	Present	Absent	Present	Present	Present	Present	Present	Present	Present	Present	Present	Present	Present	Present	Absent	Absent	Absent	Present	1	IncFII_1__AY458016
M51	8939_4#42	ERS179715	NCTC_M51	NCTC20031	50.7	286690	4144436	273	32316	Escherichia/Shigella		245		Absent	Absent	Present	Present	Present	Present	Present	Present	Absent	Absent	Absent	Absent	Absent	Absent	Present	Absent	Present	Present	Present	Present	Present	Present	Present	Present	Present	Present	Present	Present	Absent	Absent	Absent	Present	0
M319	9803_5#80	ERS222819	NCTC_M319 7223021	NCTC20361	50.7	289124	4247697	374	22301	Escherichia/Shigella		145		Present	Absent	Present	Present	Present	Present	Present	Present	Absent	Absent	Absent	Absent	Absent	Absent	Absent	Absent	Present	Present	Present	Present	Present	Present	Present	Present	Present	Present	Present	Present	Absent	Absent	Absent	Present	0
M428	9471_7#95	ERS203206	NCTC_M428 6838863	NCTC20230	50.75	417449	4371985	292	34211	Escherichia/Shigella		245		Absent	Absent	Present	Present	Present	Present	Present	Present	Absent	Absent	Absent	Absent	Absent	Absent	Present	Absent	Present	Present	Present	Present	Present	Present	Present	Present	Present	Present	Present	Present	Absent	Absent	Absent	Present	1	ColpVC_1__JX133088
M262	9803_5#38	ERS222777	NCTC_M262 7222992	NCTC20355	50.75	294319	4193034	266	35875	Escherichia/Shigella		1024		Absent	Absent	Present	Present	Present	Present	Present	Present	Absent	Absent	Absent	Absent	Absent	Absent	Present	Absent	Present	Present	Present	Present	Present	Present	Present	Present	Present	Present	Present	Present	Absent	Absent	Absent	Present	1	ColpVC_1__JX133088
M612	9471_7#1	ERS203112	NCTC_M612 6838780	NCTC20283	50.75	515225	4901739	211	65189	Escherichia/Shigella		757		Present	Absent	Present	Present	Present	Present	Present	Present	Absent	Absent	Absent	Absent	Absent	Absent	Present	Absent	Present	Present	Present	Present	Present	Present	Present	Present	Present	Present	Present	Present	Absent	Absent	Absent	Present	1	IncB_O_K_Z_2_GU256641
M609	9471_7#5	ERS203116	NCTC_M609 6838828	NCTC20279	50.75	498262	4940494	280	70921	Escherichia/Shigella		757		Present	Absent	Present	Present	Present	Present	Present	Present	Absent	Absent	Absent	Absent	Absent	Absent	Present	Absent	Present	Present	Present	Present	Present	Present	Present	Present	Present	Present	Present	Present	Absent	Absent	Absent	Present	1	IncB_O_K_Z_2_GU256641
M368	9803_5#69	ERS222808	NCTC_M368 7222984	NCTC20367	50.75	303435	4745588	360	29207	Escherichia/Shigella		152		Absent	Absent	Present	Present	Present	Present	Present	Present	Absent	Absent	Absent	Absent	Absent	Absent	Present	Absent	Present	Present	Present	Present	Present	Present	Present	Present	Present	Present	Present	Present	Absent	Absent	Absent	Present	5	Col_BS512__1__NC_010656	Col_BS512__1a__NC_010656	Col156_1__NC_009781
M224	9803_5#51	ERS222790	NCTC_M224 7222958	NCTC20342	50.75	303432	4713082	356	28434	Escherichia/Shigella		152		Absent	Absent	Present	Present	Present	Present	Present	Present	Absent	Absent	Absent	Absent	Absent	Absent	Present	Absent	Present	Present	Present	Present	Present	Present	Present	Present	Present	Present	Present	Present	Absent	Absent	Absent	Present	4	Col_BS512__1__NC_010656	Col_BS512__1a__NC_010656	Col156_1__NC_009781
M623	9803_5#6	ERS222745	NCTC_M623 7222988	NCTC20382	50.75	289992	4587728	356	26606	Escherichia/Shigella		152		Absent	Absent	Present	Present	Present	Present	Present	Present	Absent	Absent	Absent	Absent	Absent	Absent	Present	Absent	Present	Present	Present	Present	Present	Present	Present	Present	Present	Present	Present	Present	Absent	Absent	Absent	Present	4	Col_BS512__1__NC_010656	Col_BS512__1a__NC_010656	Col156_1__NC_009781
M331	9776_2#23	ERS203039	NCTC_M331 6836981	NCTC20108	50.75	517514	4773139	107	124756	Escherichia/Shigella		540		Present	Absent	Present	Present	Present	Present	Present	Present	Absent	Absent	Absent	Absent	Absent	Absent	Absent	Absent	Present	Present	Present	Present	Present	Present	Present	Present	Present	Present	Present	Present	Absent	Absent	Absent	Present	2	IncFIA_HI1__1_HI1_AF250878	IncR_1__DQ449578
M159	9471_7#83	ERS203194	NCTC_M159 6838814	NCTC20198	50.75	407943	3820214	495	15102	Escherichia/Shigella		260		Present	Absent	Present	Present	Present	Present	Present	Present	Absent	Absent	Absent	Absent	Absent	Absent	Absent	Absent	Present	Present	Absent	Present	Present	Present	Present	Present	Present	Absent	Absent	Absent	Absent	Absent	Absent	Present	0
M393	9803_5#26	ERS222765	NCTC_M393 7222943	NCTC20370	50.85	320580	4597752	341	29718	Escherichia/Shigella		152		Absent	Absent	Present	Present	Present	Present	Present	Present	Absent	Absent	Absent	Absent	Absent	Absent	Present	Absent	Present	Present	Present	Present	Present	Present	Present	Present	Present	Present	Present	Present	Absent	Absent	Absent	Present	4	Col_BS512__1__NC_010656	Col_BS512__1a__NC_010656	Col156_1__NC_009781
M676	9471_7#53	ERS203164	NCTC_M676 6838834	NCTC20309	50.95	440724	4171342	210	48161	Escherichia/Shigella		ND		Present	Present	Present	Present	Present	Present	Present	Present	Absent	Absent	Absent	Absent	Absent	Absent	Present	Absent	Present	Present	Present	Present	Present	Present	Present	Present	Present	Present	Present	Present	Absent	Absent	Absent	Present	2	IncFIA_HI1__1_HI1_AF250878	IncFIB_K__1_Kpn3_JN233704
M19	8476_1#4	ERS174281	NCTC-M19 5904800	NCTC20014	55.65	372184	5527372	55	378281	Klebsiella			29	Absent	Present	Present	Present	Present	Present	Present	Absent	Present	Absent	Absent	Absent	Absent	Absent	Absent	Absent	Present	Present	Present	Absent	Absent	Present	Present	Present	Absent	Absent	Absent	Absent	Absent	Absent	Absent	Present	1	IncFIB_K__1_Kpn3_JN233704
M295	8476_1#5	ERS174280	NCTC-M295 5904799	NCTC20008	56.05	335937	5457464	44	412312	Klebsiella			35	Absent	Present	Present	Present	Present	Present	Present	Absent	Present	Absent	Absent	Absent	Absent	Absent	Absent	Absent	Present	Present	Present	Absent	Absent	Present	Present	Present	Absent	Absent	Absent	Absent	Absent	Absent	Absent	Present	2	IncFIB_K__1_Kpn3_JN233704	IncFIB_pKPHS1__1_pKPHS1_CP003223
M43	8939_4#18	ERS179691	NCTC_M43	NCTC20028	55.25	314865	5494020	286	47208	Klebsiella			ND	Absent	Present	Present	Present	Absent	Present	Present	Absent	Present	Absent	Absent	Absent	Absent	Absent	Absent	Absent	Present	Present	Present	Absent	Absent	Present	Present	Present	Absent	Absent	Absent	Absent	Present	Absent	Absent	Present	0
M404	9471_7#43	ERS203154	NCTC_M404 6838809	NCTC20127	55.6	443183	5140791	233	58784	Klebsiella			90	Absent	Present	Present	Present	Present	Present	Present	Absent	Absent	Absent	Absent	Absent	Absent	Absent	Absent	Absent	Present	Present	Present	Absent	Absent	Present	Present	Present	Absent	Absent	Absent	Absent	Absent	Absent	Absent	Present	0
M69	8939_4#27	ERS179700	NCTC_M69	NCTC20040	55.65	287457	5151532	163	78197	Klebsiella			82	Absent	Present	Present	Present	Present	Present	Present	Absent	Absent	Absent	Absent	Absent	Absent	Absent	Absent	Absent	Present	Present	Present	Absent	Absent	Present	Present	Present	Absent	Absent	Absent	Absent	Absent	Absent	Absent	Present	0
M433	9776_2#51	ERS203067	NCTC_M433 6836937	NCTC20133	55.65	513877	5417106	256	55139	Klebsiella			93	Absent	Present	Present	Present	Absent	Present	Present	Absent	Present	Absent	Absent	Absent	Absent	Absent	Absent	Absent	Present	Present	Present	Absent	Absent	Present	Present	Present	Absent	Absent	Absent	Absent	Absent	Absent	Absent	Present	0
M585	9803_5#57	ERS222796	NCTC_M585 7222935	NCTC20012	55.7	342729	5582843	126	206245	Klebsiella			ND	Absent	Present	Present	Present	Present	Present	Present	Absent	Present	Absent	Absent	Absent	Absent	Absent	Absent	Absent	Present	Present	Present	Absent	Absent	Present	Present	Present	Absent	Absent	Absent	Absent	Absent	Absent	Absent	Present	2	ColRNAI_1__DQ298019	IncFII_29__1_pUTI89_CP003035
M124	8939_4#68	ERS179741	NCTC_M124	NCTC20053	55.7	260550	5280721	201	67415	Klebsiella			ND	Absent	Present	Present	Present	Present	Present	Present	Absent	Absent	Absent	Absent	Absent	Absent	Absent	Absent	Absent	Present	Present	Present	Absent	Absent	Present	Present	Present	Absent	Absent	Absent	Absent	Absent	Absent	Absent	Present	0
M176	8939_4#70	ERS179743	NCTC_M176	NCTC20072	55.9	282356	5331908	194	72754	Klebsiella			ND	Absent	Present	Present	Present	Present	Present	Present	Absent	Absent	Absent	Absent	Absent	Absent	Absent	Absent	Absent	Present	Present	Present	Absent	Absent	Present	Present	Present	Absent	Absent	Absent	Absent	Absent	Absent	Absent	Present	0
M635	9471_7#66	ERS203177	NCTC_M635 6838800	NCTC20296	55.9	361348	5318982	217	65950	Klebsiella			ND	Absent	Present	Present	Present	Present	Present	Present	Absent	Absent	Absent	Absent	Absent	Absent	Absent	Absent	Absent	Present	Present	Present	Absent	Absent	Present	Present	Present	Absent	Absent	Absent	Absent	Absent	Absent	Absent	Present	0
M584	9471_7#14	ERS203125	NCTC_M584 6838841	NCTC20270	55.95	386857	5203520	228	67968	Klebsiella			82	Absent	Present	Present	Present	Present	Present	Present	Absent	Absent	Absent	Absent	Absent	Absent	Absent	Absent	Absent	Present	Present	Present	Absent	Absent	Present	Present	Present	Absent	Absent	Absent	Absent	Absent	Absent	Absent	Present	0
M665	9471_7#54	ERS203165	NCTC_M665 6838846	NCTC20308	55.95	395770	5321328	207	69830	Klebsiella			ND	Absent	Present	Present	Present	Present	Present	Present	Absent	Absent	Absent	Absent	Absent	Absent	Absent	Absent	Absent	Present	Present	Present	Absent	Absent	Present	Present	Present	Absent	Absent	Absent	Absent	Absent	Absent	Absent	Present	0
M175	8939_4#62	ERS179735	NCTC_M175A	NCTC20071	56.05	285405	5385638	223	67400	Klebsiella			82	Absent	Present	Present	Present	Absent	Present	Present	Absent	Absent	Absent	Absent	Absent	Absent	Absent	Absent	Absent	Present	Present	Present	Absent	Absent	Present	Present	Present	Absent	Absent	Absent	Absent	Absent	Absent	Absent	Present	0
M583	9471_7#15	ERS203126	NCTC_M583 6838853	NCTC20269	56.05	411880	5227350	230	75738	Klebsiella			82	Absent	Present	Present	Present	Present	Present	Present	Absent	Absent	Absent	Absent	Absent	Absent	Absent	Absent	Absent	Present	Present	Present	Absent	Absent	Present	Present	Present	Absent	Absent	Absent	Absent	Absent	Absent	Absent	Present	0
M398	9776_2#41	ERS203057	NCTC_M398 6836912	NCTC20123	56.05	493132	5256954	184	78767	Klebsiella			ND	Absent	Present	Present	Present	Absent	Present	Present	Absent	Present	Absent	Absent	Absent	Absent	Absent	Absent	Absent	Present	Present	Present	Absent	Absent	Present	Present	Present	Absent	Absent	Absent	Absent	Absent	Absent	Absent	Present	0
M403	9776_2#45	ERS203061	NCTC_M403 6836960	NCTC20126	56.05	576370	5026248	203	61486	Klebsiella			90	Absent	Present	Present	Present	Present	Present	Present	Absent	Absent	Absent	Absent	Absent	Absent	Absent	Absent	Absent	Present	Present	Present	Absent	Absent	Present	Present	Present	Absent	Absent	Absent	Absent	Absent	Absent	Absent	Present	0
M42	8939_4#10	ERS179683	NCTC_M42	NCTC20027	56.1	354112	5256241	180	67902	Klebsiella			ND	Absent	Present	Present	Present	Present	Present	Present	Absent	Absent	Absent	Absent	Absent	Absent	Absent	Absent	Absent	Present	Present	Present	Absent	Absent	Present	Present	Present	Absent	Absent	Absent	Absent	Absent	Absent	Absent	Present	0
M345	9776_2#27	ERS203043	NCTC_M345 6836934	NCTC20112	56.1	553142	5409413	237	71045	Klebsiella			82	Absent	Present	Present	Present	Absent	Present	Present	Absent	Absent	Absent	Absent	Absent	Absent	Absent	Absent	Absent	Present	Present	Present	Absent	Absent	Present	Present	Present	Absent	Absent	Absent	Absent	Absent	Absent	Absent	Present	0
M637	9471_7#64	ERS203175	NCTC_M637 6838871	NCTC20298	56.15	406592	5381555	193	72958	Klebsiella			ND	Absent	Present	Present	Present	Absent	Present	Present	Absent	Present	Absent	Absent	Absent	Absent	Absent	Absent	Absent	Present	Present	Present	Absent	Absent	Present	Present	Present	Absent	Absent	Absent	Absent	Absent	Absent	Absent	Present	0
M636	9471_7#65	ERS203176	NCTC_M636 6838788	NCTC20297	56.15	395435	5246745	164	78682	Klebsiella			82	Absent	Present	Present	Present	Present	Present	Present	Absent	Absent	Absent	Absent	Absent	Absent	Absent	Absent	Absent	Present	Present	Present	Absent	Absent	Present	Present	Present	Absent	Absent	Absent	Absent	Absent	Absent	Absent	Present	0
M399	9776_2#42	ERS203058	NCTC_M399 6836924	NCTC20123	56.15	486718	5259024	184	68648	Klebsiella			ND	Absent	Present	Present	Present	Absent	Present	Present	Absent	Present	Absent	Absent	Absent	Absent	Absent	Absent	Absent	Present	Present	Present	Absent	Absent	Present	Present	Present	Absent	Absent	Absent	Absent	Absent	Absent	Absent	Present	0
M586	9471_7#13	ERS203124	NCTC_M586 6838829	NCTC20271	56.2	448202	5568172	124	206245	Klebsiella			ND	Absent	Present	Present	Present	Present	Present	Present	Absent	Present	Absent	Absent	Absent	Absent	Absent	Absent	Absent	Present	Present	Present	Absent	Absent	Present	Present	Present	Absent	Absent	Absent	Absent	Absent	Absent	Absent	Present	2	ColRNAI_1__DQ298019	IncFII_29__1_pUTI89_CP003035
M44	8939_4#26	ERS179699	NCTC_M44	NCTC20029	56.25	286071	5258792	192	68811	Klebsiella			82	Absent	Present	Present	Present	Present	Present	Present	Absent	Absent	Absent	Absent	Absent	Absent	Absent	Absent	Absent	Present	Present	Present	Absent	Absent	Present	Present	Present	Absent	Absent	Absent	Absent	Absent	Absent	Absent	Present	0
M414	9776_2#46	ERS203062	NCTC_M414 6836972	NCTC20128	56.3	527312	5181384	196	74342	Klebsiella			82	Absent	Present	Present	Present	Present	Present	Present	Absent	Absent	Absent	Absent	Absent	Absent	Absent	Absent	Absent	Present	Present	Present	Absent	Absent	Present	Present	Present	Absent	Absent	Absent	Absent	Absent	Absent	Absent	Present	0
M400	9776_2#43	ERS203059	NCTC_M400 6836936	NCTC20124	56.35	511975	5234927	177	78718	Klebsiella			ND	Absent	Present	Present	Present	Absent	Present	Present	Absent	Present	Absent	Absent	Absent	Absent	Absent	Absent	Absent	Present	Present	Present	Absent	Absent	Present	Present	Present	Absent	Absent	Absent	Absent	Absent	Absent	Absent	Present	0
M588	9471_7#11	ERS203122	NCTC_M588 6838805	NCTC20273	56.45	492655	5150180	195	77745	Klebsiella			82	Absent	Absent	Present	Present	Present	Present	Present	Absent	Absent	Absent	Absent	Absent	Absent	Absent	Absent	Absent	Present	Present	Present	Absent	Absent	Present	Present	Present	Absent	Absent	Absent	Absent	Absent	Absent	Absent	Present	0
M587	9471_7#12	ERS203123	NCTC_M587 6838817	NCTC20272	56.55	474796	5145579	184	76905	Klebsiella			82	Absent	Absent	Present	Present	Present	Present	Present	Absent	Absent	Absent	Absent	Absent	Absent	Absent	Absent	Absent	Present	Present	Present	Absent	Absent	Present	Present	Present	Absent	Absent	Absent	Absent	Absent	Absent	Absent	Present	0
M342	9776_2#24	ERS203040	NCTC_M342 6836993	NCTC20109	56.55	573695	5250370	142	95542	Klebsiella			82	Absent	Present	Present	Present	Present	Present	Present	Absent	Absent	Absent	Absent	Absent	Absent	Absent	Absent	Absent	Present	Present	Present	Absent	Absent	Present	Present	Present	Absent	Absent	Absent	Absent	Absent	Absent	Absent	Present	0
M372	9776_2#31	ERS203047	NCTC_M372 6836982	NCTC20116	56.55	564794	5243174	150	88734	Klebsiella			82	Absent	Present	Present	Present	Present	Present	Present	Absent	Absent	Absent	Absent	Absent	Absent	Absent	Absent	Absent	Present	Present	Present	Absent	Absent	Present	Present	Present	Absent	Absent	Absent	Absent	Absent	Absent	Absent	Present	0
M45	8939_4#34	ERS179707	NCTC_M45	NCTC20030	56.7	322920	5020525	145	70149	Klebsiella			82	Absent	Absent	Present	Present	Present	Present	Present	Absent	Absent	Absent	Absent	Absent	Absent	Absent	Absent	Absent	Present	Present	Present	Absent	Absent	Present	Present	Present	Absent	Absent	Absent	Absent	Absent	Absent	Absent	Present	0
M109	8939_4#52	ERS179725	NCTC_M109	NCTC20051	56.75	292750	5417303	46	230360	Klebsiella			ND	Absent	Present	Present	Present	Present	Present	Present	Absent	Present	Absent	Absent	Absent	Absent	Absent	Absent	Absent	Present	Present	Present	Absent	Absent	Present	Present	Present	Absent	Absent	Absent	Absent	Absent	Absent	Absent	Present	1	IncHI1B_1_pNDM_MAR_JN420336
M371	9776_2#30	ERS203046	NCTC_M371 6836970	NCTC20115	56.75	539597	5244902	141	88332	Klebsiella			82	Absent	Present	Present	Present	Present	Present	Present	Absent	Absent	Absent	Absent	Absent	Absent	Absent	Absent	Absent	Present	Present	Present	Absent	Absent	Present	Present	Present	Absent	Absent	Absent	Absent	Absent	Absent	Absent	Present	0
M343	9776_2#25	ERS203041	NCTC_M343 6836910	NCTC20110	56.85	532289	4980231	124	77969	Klebsiella			82	Absent	Absent	Present	Present	Present	Present	Present	Absent	Absent	Absent	Absent	Absent	Absent	Absent	Absent	Absent	Present	Present	Present	Absent	Absent	Present	Present	Present	Absent	Absent	Absent	Absent	Absent	Absent	Absent	Present	0
M426	9776_2#48	ERS203064	NCTC_M426 6836996	NCTC20130	57.05	534600	5527710	159	197608	Klebsiella			ND	Absent	Present	Present	Present	Present	Present	Present	Absent	Present	Absent	Absent	Absent	Absent	Absent	Absent	Absent	Present	Present	Present	Absent	Absent	Present	Present	Present	Absent	Absent	Absent	Absent	Absent	Absent	Absent	Present	3	IncFIB_K__1_Kpn3_JN233704	IncFII_1_pKP91_CP000966	IncFII_1_pKP91_CP000966
M296	9803_5#43	ERS222782	NCTC_M296 7222957	NCTC20007	57.25	311001	5148863	24	465957	Klebsiella			36	Absent	Absent	Present	Present	Present	Present	Present	Absent	Present	Absent	Absent	Absent	Absent	Absent	Absent	Absent	Present	Present	Present	Absent	Absent	Present	Present	Present	Absent	Absent	Absent	Absent	Absent	Absent	Absent	Present	0
M571	9471_7#25	ERS203136	NCTC_M571 6838783	NCTC20259	50.75	502511	3948322	29	403231	Morganella				Absent	Absent	Absent	Absent	Absent	Present	Absent	Absent	Absent	Absent	Absent	Present	Absent	Absent	Absent	Absent	Present	Absent	Absent	Absent	Absent	Absent	Absent	Absent	Absent	Absent	Absent	Absent	Absent	Absent	Absent	Absent	0
M567	9471_7#29	ERS203140	NCTC_M567 6838831	NCTC20255	50.8	445190	3835080	19	664661	Morganella				Absent	Absent	Absent	Absent	Absent	Present	Absent	Absent	Absent	Absent	Absent	Absent	Absent	Absent	Absent	Absent	Present	Absent	Absent	Absent	Absent	Absent	Absent	Absent	Absent	Absent	Absent	Absent	Absent	Absent	Absent	Absent	0
M589	9471_7#10	ERS203121	NCTC_M589 6838793	NCTC20274	50.95	469248	3744830	20	603737	Morganella				Absent	Absent	Absent	Absent	Absent	Present	Absent	Absent	Absent	Absent	Absent	Present	Absent	Absent	Absent	Absent	Present	Absent	Absent	Absent	Absent	Absent	Absent	Absent	Absent	Absent	Absent	Absent	Absent	Absent	Absent	Absent	0
M548	8476_1#3	ERS174282	NCTC-M548 5904801	NCTC20010	0	191285	3938574	36	440174	Proteus				Absent	Absent	Absent	Absent	Absent	Absent	Absent	Absent	Absent	Absent	Absent	Absent	Present	Absent	Absent	Absent	Absent	Absent	Absent	Absent	Absent	Absent	Absent	Absent	Absent	Absent	Absent	Absent	Absent	Absent	Absent	Absent	0
M569	9471_7#27	ERS203138	NCTC_M569 6838807	NCTC20257	37.9	515108	3925593	18	763476	Proteus				Absent	Absent	Absent	Absent	Absent	Absent	Absent	Absent	Absent	Present	Absent	Absent	Absent	Absent	Absent	Absent	Absent	Absent	Absent	Absent	Absent	Absent	Absent	Absent	Absent	Absent	Absent	Absent	Absent	Absent	Absent	Absent	0
M549	9471_7#34	ERS203145	NCTC_M549 6838796	NCTC20250	38	442062	3892226	24	722335	Proteus				Absent	Absent	Absent	Absent	Absent	Absent	Absent	Absent	Absent	Present	Absent	Absent	Absent	Absent	Absent	Absent	Absent	Absent	Absent	Absent	Absent	Absent	Absent	Absent	Absent	Absent	Absent	Absent	Absent	Absent	Absent	Absent	0
M572	9471_7#24	ERS203135	NCTC_M572 6838866	NCTC20260	38.45	458933	3823752	30	291347	Proteus				Absent	Absent	Absent	Absent	Absent	Absent	Absent	Absent	Absent	Absent	Absent	Absent	Present	Absent	Absent	Absent	Absent	Absent	Absent	Absent	Absent	Absent	Absent	Absent	Absent	Absent	Absent	Absent	Absent	Absent	Present	Absent	0
M568	9471_7#28	ERS203139	NCTC_M568 6838819	NCTC20256	38.55	509308	3922375	27	249515	Proteus				Absent	Absent	Absent	Absent	Absent	Absent	Absent	Absent	Absent	Absent	Absent	Absent	Present	Absent	Absent	Absent	Absent	Absent	Absent	Absent	Absent	Absent	Absent	Absent	Absent	Absent	Absent	Absent	Absent	Absent	Present	Absent	0
M591	9471_7#8	ERS203119	NCTC_M591 6838864	NCTC20276	38.55	490787	3931792	53	214778	Proteus				Absent	Absent	Absent	Absent	Absent	Absent	Absent	Absent	Absent	Absent	Absent	Absent	Present	Absent	Absent	Absent	Absent	Absent	Absent	Absent	Absent	Absent	Absent	Absent	Absent	Absent	Absent	Absent	Absent	Absent	Absent	Absent	0
M558	9471_7#31	ERS203142	NCTC_M558 6838855	NCTC20253	38.6	620814	3886424	23	352828	Proteus				Absent	Absent	Absent	Absent	Absent	Absent	Absent	Absent	Absent	Absent	Absent	Absent	Present	Absent	Absent	Absent	Absent	Absent	Absent	Absent	Absent	Absent	Absent	Absent	Absent	Absent	Absent	Absent	Absent	Absent	Absent	Absent	0
M645	9471_7#63	ERS203174	NCTC_M645 6838859	NCTC20299	38.6	465586	3962483	28	309391	Proteus				Absent	Absent	Absent	Absent	Absent	Absent	Absent	Absent	Absent	Absent	Absent	Absent	Present	Absent	Absent	Absent	Absent	Absent	Absent	Absent	Absent	Absent	Absent	Absent	Absent	Absent	Absent	Absent	Absent	Absent	Absent	Absent	0
M566	9471_7#30	ERS203141	NCTC_M566 6838843	NCTC20254	38.65	555967	3961380	28	280142	Proteus				Absent	Absent	Absent	Absent	Absent	Absent	Absent	Absent	Absent	Absent	Absent	Absent	Present	Absent	Absent	Absent	Absent	Absent	Absent	Absent	Absent	Absent	Absent	Absent	Absent	Absent	Absent	Absent	Absent	Absent	Absent	Absent	0
M557	9803_5#50	ERS222789	NCTC_M557 7222946	NCTC20011	38.65	366374	3956547	30	248935	Proteus				Absent	Absent	Absent	Absent	Absent	Absent	Absent	Absent	Absent	Absent	Absent	Absent	Present	Absent	Absent	Absent	Absent	Absent	Absent	Absent	Absent	Absent	Absent	Absent	Absent	Absent	Absent	Absent	Absent	Absent	Absent	Absent	0
M570	9471_7#26	ERS203137	NCTC_M570 6838795	NCTC20258	38.7	522951	3986302	34	278366	Proteus				Absent	Absent	Absent	Absent	Absent	Absent	Absent	Absent	Absent	Absent	Absent	Absent	Present	Absent	Absent	Absent	Absent	Absent	Absent	Absent	Absent	Absent	Absent	Absent	Absent	Absent	Absent	Absent	Absent	Absent	Absent	Absent	0
M547	9471_7#35	ERS203146	NCTC_M547 6838808	NCTC20249	38.7	507246	3984264	43	250644	Proteus				Absent	Absent	Absent	Absent	Absent	Absent	Absent	Absent	Absent	Absent	Absent	Absent	Present	Absent	Absent	Absent	Absent	Absent	Absent	Absent	Absent	Absent	Absent	Absent	Absent	Absent	Absent	Absent	Absent	Absent	Absent	Absent	0
M646	9471_7#62	ERS203173	NCTC_M646 6838847	NCTC20300	38.9	456782	3991064	40	239770	Proteus				Absent	Absent	Absent	Absent	Absent	Absent	Absent	Absent	Absent	Absent	Absent	Absent	Present	Absent	Absent	Absent	Absent	Absent	Absent	Absent	Absent	Absent	Absent	Absent	Absent	Absent	Absent	Absent	Absent	Absent	Absent	Absent	0
M590	9471_7#9	ERS203120	NCTC_M590 6838781	NCTC20275	38.9	562717	3939539	58	201904	Proteus				Absent	Absent	Absent	Absent	Absent	Absent	Absent	Absent	Absent	Absent	Absent	Absent	Present	Absent	Absent	Absent	Absent	Absent	Absent	Absent	Absent	Absent	Absent	Absent	Absent	Absent	Absent	Absent	Absent	Absent	Present	Absent	0
M344	9776_2#26	ERS203042	NCTC_M344 6836922	NCTC20111	55.35	530083	5488300	33	336936	Raoultella				Absent	Absent	Present	Present	Present	Present	Present	Absent	Absent	Absent	Absent	Absent	Absent	Absent	Absent	Absent	Present	Present	Present	Absent	Absent	Absent	Present	Present	Absent	Absent	Absent	Absent	Absent	Absent	Absent	Present	0
M328	9776_2#20	ERS203036	NCTC_M328 6836945	NCTC20044	51.25	491792	4624693	32	539318	Salmonella	320			Present	Absent	Present	Present	Present	Present	Present	Absent	Absent	Absent	Absent	Absent	Absent	Absent	Absent	Absent	Present	Present	Present	Absent	Absent	Present	Present	Present	Present	Absent	Absent	Absent	Absent	Present	Absent	Present	0
M138	8939_4#45	ERS179718	NCTC_M138	NCTC4785	51.35	292627	5044507	82	226688	Salmonella	371			Present	Present	Present	Present	Present	Present	Present	Absent	Absent	Absent	Absent	Absent	Absent	Absent	Absent	Absent	Present	Present	Present	Absent	Absent	Present	Present	Present	Present	Absent	Absent	Absent	Absent	Present	Absent	Present	0
M180A	8939_4#86	ERS179759	NCTC_M180A	NCTC3378	51.35	315015	5040831	74	214972	Salmonella	371			Present	Present	Present	Present	Present	Present	Present	Absent	Absent	Absent	Absent	Absent	Absent	Absent	Absent	Absent	Present	Present	Present	Absent	Absent	Present	Present	Present	Present	Absent	Absent	Absent	Absent	Present	Absent	Present	0
M180B	8939_4#94	ERS179671	NCTC_M180B	NCTC3378	51.4	280100	5095570	92	197146	Salmonella	371			Present	Present	Present	Present	Present	Present	Present	Absent	Absent	Absent	Absent	Absent	Absent	Absent	Absent	Absent	Present	Present	Present	Absent	Absent	Present	Present	Present	Present	Absent	Absent	Absent	Absent	Present	Absent	Present	0
M304	9776_2#16	ERS203032	NCTC_M304 6836992	NCTC20104	51.55	576328	4946149	56	211596	Salmonella	19			Present	Absent	Present	Present	Present	Present	Present	Absent	Absent	Absent	Absent	Absent	Absent	Absent	Absent	Absent	Present	Present	Present	Absent	Absent	Present	Present	Present	Present	Absent	Absent	Absent	Absent	Present	Absent	Present	1	IncI1_1_Alpha_AP005147
M582	9471_7#16	ERS203127	NCTC_M582 6838865	NCTC20268	51.55	301420	4811108	51	185821	Salmonella	2			Present	Absent	Present	Present	Present	Present	Present	Absent	Absent	Absent	Absent	Absent	Absent	Absent	Absent	Absent	Present	Present	Present	Absent	Absent	Present	Present	Present	Present	Absent	Absent	Absent	Absent	Present	Absent	Present	1	IncX1_4__JN935898
M276	9776_2#1	ERS203017	NCTC_M276 6836907	NCTC20091	51.55	470884	5106624	106	163051	Salmonella	ND			Present	Absent	Present	Present	Present	Present	Present	Absent	Absent	Absent	Absent	Absent	Absent	Present	Absent	Absent	Present	Present	Present	Absent	Absent	Present	Present	Present	Absent	Absent	Absent	Absent	Absent	Present	Absent	Present	2	IncFII_1__AY458016	IncFII_S__1__CP000858
M443	9776_2#55	ERS203071	NCTC_M443 6836985	NCTC20137	51.55	533613	5136048	89	203397	Salmonella	ND			Present	Absent	Present	Present	Present	Present	Present	Absent	Absent	Absent	Absent	Absent	Absent	Present	Absent	Absent	Present	Present	Present	Absent	Absent	Present	Present	Present	Absent	Absent	Absent	Absent	Absent	Present	Absent	Present	2	IncFII_1__AY458016	IncFII_S__1__CP000858
M491	9776_2#73	ERS203089	NCTC_M491 6836916	NCTC20155	51.55	321323	4735016	38	206087	Salmonella	1			Present	Absent	Present	Present	Present	Present	Present	Absent	Absent	Absent	Absent	Absent	Absent	Absent	Absent	Absent	Present	Present	Present	Absent	Absent	Present	Present	Present	Present	Absent	Absent	Absent	Absent	Present	Absent	Present	0
M506	9776_2#77	ERS203093	NCTC_M506 6836964	NCTC20159	51.55	501110	4848117	42	311351	Salmonella	371			Present	Absent	Present	Present	Present	Present	Present	Absent	Absent	Absent	Absent	Absent	Absent	Absent	Absent	Absent	Present	Present	Present	Absent	Absent	Present	Present	Present	Present	Absent	Absent	Absent	Absent	Present	Absent	Present	0
M592	9471_7#7	ERS203118	NCTC_M592 6838852	NCTC20277	51.6	475908	4765994	51	185318	Salmonella	2			Present	Absent	Present	Present	Present	Present	Present	Absent	Absent	Absent	Absent	Absent	Absent	Absent	Absent	Absent	Present	Present	Present	Absent	Absent	Present	Present	Present	Present	Absent	Absent	Absent	Absent	Present	Absent	Present	1	IncX1_4__JN935898
M508	9776_2#78	ERS203094	NCTC_M508 6836976	NCTC20160	51.65	534349	4767152	41	185424	Salmonella	2			Present	Absent	Present	Present	Present	Present	Present	Absent	Absent	Absent	Absent	Absent	Absent	Absent	Absent	Absent	Present	Present	Present	Absent	Absent	Present	Present	Present	Present	Absent	Absent	Absent	Absent	Present	Absent	Present	1	IncX1_4__JN935898
M152	8939_4#14	ERS179687	NCTC_M152	NCTC20066	51.7	259814	4614327	31	282287	Salmonella	504			Present	Absent	Present	Present	Present	Present	Present	Absent	Absent	Absent	Absent	Absent	Absent	Absent	Absent	Absent	Present	Present	Present	Absent	Absent	Present	Present	Present	Present	Absent	Absent	Absent	Absent	Present	Absent	Present	1	IncFII_S__1__CP000858
M151	8939_4#6	ERS179679	NCTC_M151	NCTC20065	51.7	323294	4616350	20	665592	Salmonella	504			Present	Absent	Present	Present	Present	Present	Present	Absent	Absent	Absent	Absent	Absent	Absent	Absent	Absent	Absent	Present	Present	Present	Absent	Absent	Present	Present	Present	Present	Absent	Absent	Absent	Absent	Present	Absent	Present	1	IncFII_S__1__CP000858
M303	9776_2#15	ERS203031	NCTC_M303 6836980	NCTC20104	51.7	523726	4949798	57	188582	Salmonella	19			Present	Absent	Present	Present	Present	Present	Present	Absent	Absent	Absent	Absent	Absent	Absent	Absent	Absent	Absent	Present	Present	Present	Absent	Absent	Present	Present	Present	Present	Absent	Absent	Absent	Absent	Present	Absent	Present	1	IncI1_1_Alpha_AP005147
M593	9471_7#6	ERS203117	NCTC_M593 6838840	NCTC20278	51.7	488848	4765995	50	204345	Salmonella	2			Present	Absent	Present	Present	Present	Present	Present	Absent	Absent	Absent	Absent	Absent	Absent	Absent	Absent	Absent	Present	Present	Present	Absent	Absent	Present	Present	Present	Present	Absent	Absent	Absent	Absent	Present	Absent	Present	1	IncX1_4__JN935898
M2	8939_4#1	ERS180054	NCTC_M2	NCTC20002	51.7	283776	4698263	27	489168	Salmonella	11			Present	Absent	Present	Present	Present	Present	Present	Absent	Absent	Absent	Absent	Absent	Absent	Present	Absent	Absent	Present	Present	Present	Absent	Absent	Present	Present	Present	Present	Absent	Absent	Absent	Absent	Present	Absent	Present	2	IncFIB_S__1__FN432031	IncFII_S__1__CP000858
M6	8939_4#17	ERS179690	NCTC_M6	NCTC20017	51.7	294438	4768302	48	409171	Salmonella	136			Present	Absent	Present	Present	Present	Present	Present	Absent	Absent	Absent	Absent	Absent	Absent	Present	Absent	Absent	Present	Present	Present	Absent	Absent	Present	Present	Present	Present	Absent	Absent	Absent	Absent	Present	Absent	Present	2	IncFIB_S__1__FN432031	IncFII_S__1__CP000858
M28	9471_7#39	ERS203150	NCTC_M28 6838856	NCTC20242	51.7	394827	4893072	126	70209	Salmonella	19			Present	Absent	Present	Present	Present	Present	Present	Absent	Absent	Absent	Absent	Absent	Absent	Absent	Absent	Absent	Present	Present	Present	Absent	Absent	Present	Present	Present	Present	Absent	Absent	Absent	Absent	Present	Absent	Present	2	IncFIB_S__1__FN432031	IncFII_S__1__CP000858
M263	9803_5#12	ERS222751	NCTC_M263 7222965	NCTC20356	51.7	325056	4743579	43	178545	Salmonella	139			Present	Absent	Present	Present	Present	Present	Present	Absent	Absent	Absent	Absent	Absent	Absent	Present	Absent	Absent	Present	Present	Present	Absent	Absent	Present	Present	Present	Absent	Absent	Absent	Absent	Absent	Present	Absent	Present	2	IncFIB_S__1__FN432031	IncFII_S__1__CP000858
M244	9803_5#81	ERS222820	NCTC_M244 7222938	NCTC20350	51.7	242024	4727300	67	192030	Salmonella	139			Present	Absent	Present	Present	Present	Present	Present	Absent	Absent	Absent	Absent	Absent	Absent	Present	Absent	Absent	Present	Present	Present	Absent	Absent	Present	Present	Present	Absent	Absent	Absent	Absent	Absent	Present	Absent	Present	2	IncFIB_S__1__FN432031	IncFII_S__1__CP000858
M155	8939_4#30	ERS179703	NCTC_M155	NCTC20068	51.7	334219	4893070	66	271585	Salmonella	19			Present	Absent	Present	Present	Present	Present	Present	Absent	Absent	Absent	Absent	Absent	Absent	Absent	Absent	Absent	Present	Present	Present	Absent	Absent	Present	Present	Present	Present	Absent	Absent	Absent	Absent	Present	Absent	Present	3	IncFIB_S__1__FN432031	IncFII_S__1__CP000858	IncX1_1__EU370913
M273	8939_4#80	ERS179753	NCTC_M273	NCTC20088	51.7	302573	4744474	38	405015	Salmonella	ND			Present	Absent	Present	Present	Present	Present	Present	Absent	Absent	Absent	Absent	Absent	Absent	Present	Absent	Absent	Present	Present	Present	Absent	Absent	Present	Present	Present	Present	Absent	Absent	Absent	Absent	Present	Absent	Present	3	IncFIB_S__1__FN432031	IncFII_S__1__CP000858	IncX1_4__JN935898
M204	9803_5#44	ERS222783	NCTC_M204 7222969	NCTC20341	51.7	265358	4749500	19	489635	Salmonella	11			Present	Absent	Present	Present	Present	Present	Present	Absent	Absent	Absent	Absent	Absent	Absent	Present	Absent	Absent	Present	Present	Present	Absent	Absent	Present	Present	Present	Present	Absent	Absent	Absent	Absent	Present	Absent	Present	3	IncFIB_S__1__FN432031	IncFII_S__1__CP000858	IncX1_4__JN935898
M248	8939_4#95	ERS179672	NCTC_M248	NCTC20082	51.7	320065	4871710	29	402161	Salmonella	10			Present	Absent	Present	Present	Present	Present	Present	Absent	Absent	Absent	Absent	Absent	Absent	Absent	Absent	Absent	Present	Present	Present	Absent	Absent	Present	Present	Present	Present	Absent	Absent	Absent	Absent	Present	Absent	Present	2	IncFII_S__1__CP000858	IncX1_1__EU370913
M11	8939_4#33	ERS179706	NCTC_M11	NCTC20019	51.7	336861	4811607	47	175172	Salmonella	2			Present	Absent	Present	Present	Present	Present	Present	Absent	Absent	Absent	Absent	Absent	Absent	Absent	Absent	Absent	Present	Present	Present	Absent	Absent	Present	Present	Present	Present	Absent	Absent	Absent	Absent	Present	Absent	Present	0
M12	8939_4#41	ERS179714	NCTC_M12	NCTC20020	51.7	315226	4772827	103	171921	Salmonella	2			Present	Absent	Present	Present	Present	Present	Present	Absent	Absent	Absent	Absent	Absent	Absent	Absent	Absent	Absent	Present	Present	Present	Absent	Absent	Present	Present	Present	Present	Absent	Absent	Absent	Absent	Present	Absent	Present	0
M225	8939_4#47	ERS179720	NCTC_M225	NCTC20078	51.7	298801	4450735	100	93995	Salmonella	373			Present	Absent	Present	Present	Present	Present	Present	Absent	Absent	Absent	Absent	Absent	Absent	Absent	Absent	Absent	Present	Present	Present	Absent	Absent	Absent	Present	Present	Present	Absent	Absent	Absent	Absent	Present	Absent	Present	0
M226	8939_4#55	ERS179728	NCTC_M226	NCTC20078	51.7	262500	4451147	103	88382	Salmonella	373			Present	Absent	Present	Present	Present	Present	Present	Absent	Absent	Absent	Absent	Absent	Absent	Absent	Absent	Absent	Present	Present	Present	Absent	Absent	Absent	Present	Present	Present	Absent	Absent	Absent	Absent	Present	Absent	Present	0
M15	8939_4#57	ERS179730	NCTC_M15	NCTC20022	51.7	255345	4769463	58	163001	Salmonella	2			Present	Absent	Present	Present	Present	Present	Present	Absent	Absent	Absent	Absent	Absent	Absent	Absent	Absent	Absent	Present	Present	Present	Absent	Absent	Present	Present	Present	Present	Absent	Absent	Absent	Absent	Present	Absent	Present	0
M16	8939_4#65	ERS179738	NCTC_M16	NCTC20023	51.7	290182	4745601	43	185428	Salmonella	2			Present	Absent	Present	Present	Present	Present	Present	Absent	Absent	Absent	Absent	Absent	Absent	Absent	Absent	Absent	Present	Present	Present	Absent	Absent	Present	Present	Present	Present	Absent	Absent	Absent	Absent	Present	Absent	Present	0
M22	8939_4#89	ERS179762	NCTC_M22	NCTC20025	51.7	282953	4757096	71	187595	Salmonella	ND			Present	Absent	Present	Present	Present	Present	Present	Absent	Absent	Absent	Absent	Absent	Absent	Absent	Absent	Absent	Present	Present	Present	Absent	Absent	Present	Present	Present	Present	Absent	Absent	Absent	Absent	Present	Absent	Present	0
M23	9471_7#69	ERS203180	NCTC_M23 6838836	NCTC20169	51.7	431114	4580126	27	252370	Salmonella	85			Present	Absent	Present	Present	Present	Present	Present	Absent	Absent	Absent	Absent	Absent	Absent	Present	Absent	Absent	Present	Present	Present	Absent	Absent	Present	Present	Present	Present	Absent	Absent	Absent	Absent	Present	Absent	Present	0
M459	9776_2#63	ERS203079	NCTC_M459 6836986	NCTC20145	51.7	519662	4734904	44	185816	Salmonella	1			Present	Absent	Present	Present	Present	Present	Present	Absent	Absent	Absent	Absent	Absent	Absent	Absent	Absent	Absent	Present	Present	Present	Absent	Absent	Present	Present	Present	Present	Absent	Absent	Absent	Absent	Present	Absent	Present	0
M14	9803_5#13	ERS222752	NCTC_M14 7222977	NCTC20001	51.7	370098	4756066	52	218043	Salmonella	2			Present	Absent	Present	Present	Present	Present	Present	Absent	Absent	Absent	Absent	Absent	Absent	Absent	Absent	Absent	Present	Present	Present	Absent	Absent	Present	Present	Present	Present	Absent	Absent	Absent	Absent	Present	Absent	Present	0
M309	9471_7#89	ERS203200	NCTC_M309 6838791	NCTC20222	51.75	306784	4824860	50	324380	Salmonella	241			Present	Present	Present	Present	Present	Present	Present	Absent	Absent	Absent	Absent	Absent	Absent	Absent	Absent	Absent	Present	Present	Present	Absent	Absent	Present	Present	Present	Present	Absent	Absent	Absent	Absent	Present	Absent	Present	1	IncFIB_K__1_Kpn3_JN233704
M490	9776_2#72	ERS203088	NCTC_M490 6836999	NCTC20154	51.75	580731	4712449	19	624091	Salmonella	92			Present	Absent	Present	Present	Present	Present	Present	Absent	Absent	Absent	Absent	Absent	Absent	Present	Absent	Absent	Present	Present	Present	Absent	Absent	Present	Present	Present	Present	Absent	Absent	Absent	Absent	Present	Absent	Present	1	IncFII_S__1__CP000858
M131	8939_4#13	ERS179686	NCTC_M131	NCTC20057	51.75	321306	4703538	31	532960	Salmonella	64			Present	Absent	Present	Present	Present	Present	Present	Absent	Absent	Absent	Absent	Absent	Absent	Absent	Absent	Absent	Present	Present	Present	Absent	Absent	Present	Present	Present	Present	Absent	Absent	Absent	Absent	Present	Absent	Present	1	IncI1_1_Alpha_AP005147
M575	9471_7#21	ERS203132	NCTC_M575 6838830	NCTC20263	51.75	493535	4717972	30	552421	Salmonella	64			Present	Absent	Present	Present	Present	Present	Present	Absent	Absent	Absent	Absent	Absent	Absent	Absent	Absent	Absent	Present	Present	Present	Absent	Absent	Present	Present	Present	Present	Absent	Absent	Absent	Absent	Present	Absent	Present	1	IncI1_1_Alpha_AP005147
M302	9776_2#14	ERS203030	NCTC_M302 6836968	NCTC20103	51.75	495609	4892061	55	189491	Salmonella	19			Present	Absent	Present	Present	Present	Present	Present	Absent	Absent	Absent	Absent	Absent	Absent	Absent	Absent	Absent	Present	Present	Present	Absent	Absent	Present	Present	Present	Present	Absent	Absent	Absent	Absent	Present	Absent	Present	1	IncI1_1_Alpha_AP005147
M311	9776_2#17	ERS203033	NCTC_M311 6836909	NCTC20105	51.75	495654	4888751	50	209368	Salmonella	19			Present	Absent	Present	Present	Present	Present	Present	Absent	Absent	Absent	Absent	Absent	Absent	Absent	Absent	Absent	Present	Present	Present	Absent	Absent	Present	Present	Present	Present	Absent	Absent	Absent	Absent	Present	Absent	Present	1	IncI1_1_Alpha_AP005147
M312	9776_2#18	ERS203034	NCTC_M312 6836921	NCTC20105	51.75	537477	4891725	55	191688	Salmonella	19			Present	Absent	Present	Present	Present	Present	Present	Absent	Absent	Absent	Absent	Absent	Absent	Absent	Absent	Absent	Present	Present	Present	Absent	Absent	Present	Present	Present	Present	Absent	Absent	Absent	Absent	Present	Absent	Present	1	IncI1_1_Alpha_AP005147
M285	9776_2#8	ERS203024	NCTC_M285 6836991	NCTC20098	51.75	568085	4890571	58	191654	Salmonella	19			Present	Absent	Present	Present	Present	Present	Present	Absent	Absent	Absent	Absent	Absent	Absent	Absent	Absent	Absent	Present	Present	Present	Absent	Absent	Present	Present	Present	Present	Absent	Absent	Absent	Absent	Present	Absent	Present	1	IncI1_1_Alpha_AP005147
M67	9471_7#71	ERS203182	NCTC_M67 6838860	NCTC20173	51.75	424348	4837412	48	190575	Salmonella	90			Present	Absent	Present	Present	Present	Present	Present	Absent	Absent	Absent	Absent	Absent	Absent	Present	Absent	Absent	Present	Present	Present	Absent	Absent	Present	Present	Present	Absent	Absent	Absent	Absent	Absent	Present	Absent	Present	2	IncFIB_S__1__FN432031	IncFII_S__1__CP000858
M422	9471_7#94	ERS203205	NCTC_M422 6838851	NCTC20229	51.75	367765	4796176	51	191587	Salmonella	90			Present	Absent	Present	Present	Present	Present	Present	Absent	Absent	Absent	Absent	Absent	Absent	Present	Absent	Absent	Present	Present	Present	Absent	Absent	Present	Present	Present	Absent	Absent	Absent	Absent	Absent	Present	Absent	Present	2	IncFIB_S__1__FN432031	IncFII_S__1__CP000858
M1	9803_5#1	ERS222740	NCTC_M1 7222928	NCTC20000	51.75	328765	4703844	16	489930	Salmonella	11			Present	Absent	Present	Present	Present	Present	Present	Absent	Absent	Absent	Absent	Absent	Absent	Present	Absent	Absent	Present	Present	Present	Absent	Absent	Present	Present	Present	Present	Absent	Absent	Absent	Absent	Present	Absent	Present	2	IncFIB_S__1__FN432031	IncFII_S__1__CP000858
M156	8939_4#38	ERS179711	NCTC_M156	NCTC20068	51.75	251580	4889900	56	267540	Salmonella	19			Present	Absent	Present	Present	Present	Present	Present	Absent	Absent	Absent	Absent	Absent	Absent	Absent	Absent	Absent	Present	Present	Present	Absent	Absent	Present	Present	Present	Present	Absent	Absent	Absent	Absent	Present	Absent	Present	3	IncFIB_S__1__FN432031	IncFII_S__1__CP000858	IncX1_1__EU370913
M277	9776_2#2	ERS203018	NCTC_M277 6836919	NCTC20092	51.75	533608	4859074	25	525832	Salmonella	10			Present	Absent	Present	Present	Present	Present	Present	Absent	Absent	Absent	Absent	Absent	Absent	Absent	Absent	Absent	Present	Present	Absent	Absent	Absent	Present	Present	Present	Present	Absent	Absent	Absent	Absent	Present	Absent	Present	2	IncFII_S__1__CP000858	IncX1_1__EU370913
M386	9776_2#36	ERS203052	NCTC_M386 6836947	NCTC20120	51.75	486282	4871814	22	495963	Salmonella	10			Present	Absent	Present	Present	Present	Present	Present	Absent	Absent	Absent	Absent	Absent	Absent	Absent	Absent	Absent	Present	Present	Present	Absent	Absent	Present	Present	Present	Present	Absent	Absent	Absent	Absent	Present	Absent	Present	2	IncFII_S__1__CP000858	IncX1_1__EU370913
M208	8939_4#31	ERS179704	NCTC_M208	NCTC20076	51.75	331300	4688825	44	316788	Salmonella	40			Present	Absent	Present	Present	Present	Present	Present	Absent	Absent	Absent	Absent	Absent	Absent	Absent	Absent	Present	Present	Present	Present	Absent	Absent	Present	Present	Present	Present	Absent	Absent	Absent	Absent	Present	Absent	Present	0
M13	8939_4#49	ERS179722	NCTC_M13	NCTC20021	51.75	286882	4733227	48	171912	Salmonella	2			Present	Absent	Present	Present	Present	Present	Present	Absent	Absent	Absent	Absent	Absent	Absent	Absent	Absent	Absent	Present	Present	Present	Absent	Absent	Present	Present	Present	Present	Absent	Absent	Absent	Absent	Present	Absent	Present	0
M76	8939_4#67	ERS179740	NCTC_M76	NCTC20043	51.75	242770	4600728	27	337396	Salmonella	249			Present	Absent	Present	Present	Present	Present	Present	Absent	Absent	Absent	Absent	Absent	Absent	Absent	Absent	Absent	Present	Present	Present	Absent	Absent	Present	Present	Present	Present	Absent	Absent	Absent	Absent	Present	Absent	Present	0
M78	8939_4#83	ERS179756	NCTC_M78	NCTC20044	51.75	286126	4618277	25	396693	Salmonella	320			Present	Absent	Present	Present	Present	Present	Present	Absent	Absent	Absent	Absent	Absent	Absent	Absent	Absent	Absent	Present	Present	Present	Absent	Absent	Present	Present	Present	Present	Absent	Absent	Absent	Absent	Present	Absent	Present	0
M580	9471_7#17	ERS203128	NCTC_M580 6838782	NCTC20267	51.75	524616	4713425	52	172045	Salmonella	2			Present	Absent	Present	Present	Present	Present	Present	Absent	Absent	Absent	Absent	Absent	Absent	Absent	Absent	Absent	Present	Present	Present	Absent	Absent	Present	Present	Present	Present	Absent	Absent	Absent	Absent	Present	Absent	Present	0
M577	9471_7#19	ERS203130	NCTC_M577 6838806	NCTC20265	51.75	481705	4612544	17	501391	Salmonella	78			Present	Absent	Present	Present	Present	Present	Present	Absent	Absent	Absent	Absent	Absent	Absent	Present	Absent	Absent	Present	Present	Present	Absent	Absent	Present	Present	Present	Absent	Absent	Absent	Absent	Absent	Present	Absent	Present	0
M521	9471_7#38	ERS203149	NCTC_M521 6838844	NCTC20246	51.75	400425	4770255	45	183077	Salmonella	1			Present	Absent	Present	Present	Present	Present	Present	Absent	Absent	Absent	Absent	Absent	Absent	Absent	Absent	Absent	Present	Present	Present	Absent	Absent	Present	Present	Present	Present	Absent	Absent	Absent	Absent	Present	Absent	Present	0
M326	9471_7#42	ERS203153	NCTC_M326 6838797	NCTC20107	51.75	449945	4775555	47	204340	Salmonella	2			Present	Absent	Present	Present	Present	Present	Present	Absent	Absent	Absent	Absent	Absent	Absent	Absent	Absent	Absent	Present	Present	Present	Absent	Absent	Present	Present	Present	Present	Absent	Absent	Absent	Absent	Present	Absent	Present	0
M38	9471_7#70	ERS203181	NCTC_M38 6838848	NCTC20171	51.75	449245	4499380	29	265481	Salmonella	85			Present	Absent	Present	Present	Present	Present	Present	Absent	Absent	Absent	Absent	Absent	Absent	Present	Absent	Absent	Present	Present	Present	Absent	Absent	Present	Present	Present	Present	Absent	Absent	Absent	Absent	Present	Absent	Present	0
M87	9471_7#72	ERS203183	NCTC_M87 6838872	NCTC20176	51.75	426702	4675303	36	313458	Salmonella	86			Present	Absent	Present	Present	Present	Present	Present	Absent	Absent	Absent	Absent	Absent	Absent	Absent	Absent	Absent	Present	Present	Present	Absent	Absent	Present	Present	Present	Present	Absent	Absent	Absent	Absent	Present	Absent	Present	0
M104	9471_7#76	ERS203187	NCTC_M104 6838825	NCTC20181	51.75	444003	4731888	28	428886	Salmonella	31			Present	Absent	Present	Present	Present	Present	Present	Absent	Absent	Absent	Absent	Absent	Absent	Absent	Absent	Absent	Present	Present	Present	Absent	Absent	Present	Present	Present	Absent	Absent	Absent	Absent	Absent	Present	Absent	Present	0
M106	9471_7#78	ERS203189	NCTC_M106 6838849	NCTC20183	51.75	412318	4708025	42	248750	Salmonella	86			Present	Absent	Present	Present	Present	Present	Present	Absent	Absent	Absent	Absent	Absent	Absent	Absent	Absent	Absent	Present	Present	Present	Absent	Absent	Present	Present	Present	Present	Absent	Absent	Absent	Absent	Present	Absent	Present	0
M121	9471_7#81	ERS203192	NCTC_M121 6838790	NCTC20191	51.75	364322	4732712	35	762028	Salmonella	31			Present	Absent	Present	Present	Present	Present	Present	Absent	Absent	Absent	Absent	Absent	Absent	Absent	Absent	Absent	Present	Present	Present	Absent	Absent	Present	Present	Present	Absent	Absent	Absent	Absent	Absent	Present	Absent	Present	0
M282	9471_7#88	ERS203199	NCTC_M282 6838874	NCTC20219	51.75	409651	4717346	42	248744	Salmonella	86			Present	Absent	Present	Present	Present	Present	Present	Absent	Absent	Absent	Absent	Absent	Absent	Absent	Absent	Absent	Present	Present	Present	Absent	Absent	Present	Present	Present	Present	Absent	Absent	Absent	Absent	Present	Absent	Present	0
M560	9517_1#3	ERS203209	NCTC_M560 6670682	NCTC20234	51.75	920799	4546502	17	393088	Salmonella	85			Present	Absent	Present	Present	Present	Present	Present	Absent	Absent	Absent	Absent	Absent	Absent	Present	Absent	Absent	Present	Present	Present	Absent	Absent	Present	Present	Present	Present	Absent	Absent	Absent	Absent	Present	Absent	Present	0
M324	9776_2#19	ERS203035	NCTC_M324 6836933	NCTC20106	51.75	518825	4737287	44	207349	Salmonella	2			Present	Absent	Present	Present	Present	Present	Present	Absent	Absent	Absent	Absent	Absent	Absent	Absent	Absent	Absent	Present	Present	Present	Absent	Absent	Present	Present	Present	Present	Absent	Absent	Absent	Absent	Present	Absent	Present	0
M329	9776_2#21	ERS203037	NCTC_M329 6836957	NCTC20088	51.75	498312	4711037	24	630084	Salmonella	15			Present	Absent	Present	Present	Present	Present	Present	Absent	Absent	Absent	Absent	Absent	Absent	Absent	Absent	Present	Present	Present	Present	Absent	Absent	Present	Present	Present	Present	Absent	Absent	Absent	Absent	Present	Absent	Present	0
M417	9776_2#47	ERS203063	NCTC_M417 6836984	NCTC20129	51.75	518201	4711874	46	172677	Salmonella	1			Present	Absent	Present	Present	Present	Present	Present	Absent	Absent	Absent	Absent	Absent	Absent	Absent	Absent	Absent	Present	Present	Present	Absent	Absent	Present	Present	Present	Present	Absent	Absent	Absent	Absent	Present	Absent	Present	0
M452	9776_2#57	ERS203073	NCTC_M452 6836914	NCTC20139	51.75	580058	4706332	44	204345	Salmonella	8			Present	Absent	Present	Present	Present	Present	Present	Absent	Absent	Absent	Absent	Absent	Absent	Absent	Absent	Absent	Present	Present	Present	Absent	Absent	Present	Present	Present	Present	Absent	Absent	Absent	Absent	Present	Absent	Present	0
M454	9776_2#58	ERS203074	NCTC_M454 6836926	NCTC20140	51.75	536519	4732412	45	204310	Salmonella	1			Present	Absent	Present	Present	Present	Present	Present	Absent	Absent	Absent	Absent	Absent	Absent	Absent	Absent	Absent	Present	Present	Present	Absent	Absent	Present	Present	Present	Present	Absent	Absent	Absent	Absent	Present	Absent	Present	0
M455	9776_2#59	ERS203075	NCTC_M455 6836938	NCTC20141	51.75	540300	4725056	41	204297	Salmonella	2			Present	Absent	Present	Present	Present	Present	Present	Absent	Absent	Absent	Absent	Absent	Absent	Absent	Absent	Absent	Present	Present	Present	Absent	Absent	Present	Present	Present	Present	Absent	Absent	Absent	Absent	Present	Absent	Present	0
M456	9776_2#60	ERS203076	NCTC_M456 6836950	NCTC20142	51.75	521124	4727530	47	204299	Salmonella	2			Present	Absent	Present	Present	Present	Present	Present	Absent	Absent	Absent	Absent	Absent	Absent	Absent	Absent	Absent	Present	Present	Present	Absent	Absent	Present	Present	Present	Present	Absent	Absent	Absent	Absent	Present	Absent	Present	0
M457	9776_2#61	ERS203077	NCTC_M457 6836962	NCTC20143	51.75	561131	4747412	45	186782	Salmonella	2			Present	Absent	Present	Present	Present	Present	Present	Absent	Absent	Absent	Absent	Absent	Absent	Absent	Absent	Absent	Present	Present	Present	Absent	Absent	Present	Present	Present	Present	Absent	Absent	Absent	Absent	Present	Absent	Present	0
M458	9776_2#62	ERS203078	NCTC_M458 6836974	NCTC20144	51.75	530280	4742656	50	172182	Salmonella	2			Present	Absent	Present	Present	Present	Present	Present	Absent	Absent	Absent	Absent	Absent	Absent	Absent	Absent	Absent	Present	Present	Present	Absent	Absent	Present	Present	Present	Present	Absent	Absent	Absent	Absent	Present	Absent	Present	0
M460	9776_2#64	ERS203080	NCTC_M460 6836998	NCTC20146	51.75	552066	4733247	45	185828	Salmonella	2			Present	Absent	Present	Present	Present	Present	Present	Absent	Absent	Absent	Absent	Absent	Absent	Absent	Absent	Absent	Present	Present	Present	Absent	Absent	Present	Present	Present	Present	Absent	Absent	Absent	Absent	Present	Absent	Present	0
M461	9776_2#65	ERS203081	NCTC_M461 6836915	NCTC20147	51.75	504032	4731775	45	204294	Salmonella	2			Present	Absent	Present	Present	Present	Present	Present	Absent	Absent	Absent	Absent	Absent	Absent	Absent	Absent	Absent	Present	Present	Present	Absent	Absent	Present	Present	Present	Present	Absent	Absent	Absent	Absent	Present	Absent	Present	0
M463	9776_2#67	ERS203083	NCTC_M463 6836939	NCTC20149	51.75	506428	4741528	43	206060	Salmonella	2			Present	Absent	Present	Present	Present	Present	Present	Absent	Absent	Absent	Absent	Absent	Absent	Absent	Absent	Absent	Present	Present	Present	Absent	Absent	Present	Present	Present	Present	Absent	Absent	Absent	Absent	Present	Absent	Present	0
M465	9776_2#68	ERS203084	NCTC_M465 6836951	NCTC20150	51.75	507482	4713317	42	204304	Salmonella	1			Present	Absent	Present	Present	Present	Present	Present	Absent	Absent	Absent	Absent	Absent	Absent	Absent	Absent	Absent	Present	Present	Present	Absent	Absent	Present	Present	Present	Present	Absent	Absent	Absent	Absent	Present	Absent	Present	0
M467	9776_2#69	ERS203085	NCTC_M467 6836963	NCTC20151	51.75	535369	4705968	43	204304	Salmonella	8			Present	Absent	Present	Present	Present	Present	Present	Absent	Absent	Absent	Absent	Absent	Absent	Absent	Absent	Absent	Present	Present	Present	Absent	Absent	Present	Present	Present	Present	Absent	Absent	Absent	Absent	Present	Absent	Present	0
M494	9776_2#74	ERS203090	NCTC_M494 6836928	NCTC20156	51.75	583447	4800194	43	259287	Salmonella	19			Present	Absent	Present	Present	Present	Present	Present	Absent	Absent	Absent	Absent	Absent	Absent	Absent	Absent	Absent	Present	Present	Present	Absent	Absent	Present	Present	Present	Present	Absent	Absent	Absent	Absent	Present	Absent	Present	0
M505	9776_2#76	ERS203092	NCTC_M505 6836952	NCTC20158	51.75	545859	4604991	30	305568	Salmonella	48			Present	Absent	Present	Present	Present	Present	Present	Absent	Absent	Absent	Absent	Absent	Absent	Absent	Absent	Absent	Present	Present	Present	Absent	Absent	Present	Present	Present	Present	Absent	Absent	Absent	Absent	Present	Absent	Present	0
M509	9776_2#79	ERS203095	NCTC_M509 6836988	NCTC20161	51.75	430535	4736169	54	186495	Salmonella	2			Present	Absent	Present	Present	Present	Present	Present	Absent	Absent	Absent	Absent	Absent	Absent	Absent	Absent	Absent	Present	Present	Present	Absent	Absent	Present	Present	Present	Present	Absent	Absent	Absent	Absent	Present	Absent	Present	0
M510	9776_2#80	ERS203096	NCTC_M510 6837000	NCTC20162	51.75	515598	4714131	43	199913	Salmonella	2			Present	Absent	Present	Present	Present	Present	Present	Absent	Absent	Absent	Absent	Absent	Absent	Absent	Absent	Absent	Present	Present	Present	Absent	Absent	Present	Present	Present	Present	Absent	Absent	Absent	Absent	Present	Absent	Present	0
M514	9776_2#81	ERS203097	NCTC_M514 6836917	NCTC20163	51.75	567843	4736964	49	206314	Salmonella	2			Present	Absent	Present	Present	Present	Present	Present	Absent	Absent	Absent	Absent	Absent	Absent	Absent	Absent	Absent	Present	Present	Present	Absent	Absent	Present	Present	Present	Present	Absent	Absent	Absent	Absent	Present	Absent	Present	0
M516	9776_2#83	ERS203099	NCTC_M516 6836941	NCTC20165	51.75	518509	4748095	40	206309	Salmonella	2			Present	Absent	Present	Present	Present	Present	Present	Absent	Absent	Absent	Absent	Absent	Absent	Absent	Absent	Absent	Present	Present	Present	Absent	Absent	Present	Present	Present	Present	Absent	Absent	Absent	Absent	Present	Absent	Present	0
M517	9776_2#84	ERS203100	NCTC_M517 6836953	NCTC20166	51.75	541141	4749362	46	172045	Salmonella	2			Present	Absent	Present	Present	Present	Present	Present	Absent	Absent	Absent	Absent	Absent	Absent	Absent	Absent	Absent	Present	Present	Present	Absent	Absent	Present	Present	Present	Present	Absent	Absent	Absent	Absent	Present	Absent	Present	0
M520	9776_2#85	ERS203101	NCTC_M520 6836965	NCTC20167	51.75	535806	4780168	54	204301	Salmonella	1			Present	Absent	Present	Present	Present	Present	Present	Absent	Absent	Absent	Absent	Absent	Absent	Absent	Absent	Absent	Present	Present	Present	Absent	Absent	Present	Present	Present	Present	Absent	Absent	Absent	Absent	Present	Absent	Present	0
M227	9803_5#58	ERS222797	NCTC_M227 7222947	NCTC20343	51.75	409455	4744911	109	196840	Salmonella	139			Present	Absent	Present	Present	Present	Present	Present	Absent	Absent	Absent	Absent	Absent	Absent	Present	Absent	Absent	Present	Present	Present	Absent	Absent	Present	Present	Present	Absent	Absent	Absent	Absent	Absent	Present	Absent	Present	0
M132	9803_5#8	ERS222747	NCTC_M132 7223012	NCTC3158	51.75	283964	4981314	49	402333	Salmonella	185			Present	Absent	Present	Present	Present	Present	Present	Absent	Absent	Absent	Absent	Absent	Absent	Absent	Absent	Absent	Present	Present	Present	Absent	Absent	Present	Present	Present	Present	Absent	Absent	Absent	Absent	Present	Absent	Present	0
M284	9776_2#7	ERS203023	NCTC_M284 6836979	NCTC20097	51.8	490451	4891460	56	191655	Salmonella	19			Present	Absent	Present	Present	Present	Present	Present	Absent	Absent	Absent	Absent	Absent	Absent	Absent	Absent	Absent	Present	Present	Present	Absent	Absent	Present	Present	Present	Present	Absent	Absent	Absent	Absent	Present	Absent	Present	1	IncI1_1_Alpha_AP005147
M354	9776_2#28	ERS203044	NCTC_M354 6836946	NCTC20113	51.8	534133	4571892	20	388081	Salmonella	85			Present	Absent	Present	Present	Present	Present	Present	Absent	Absent	Absent	Absent	Absent	Absent	Present	Absent	Absent	Present	Present	Present	Absent	Absent	Present	Present	Present	Present	Absent	Absent	Absent	Absent	Present	Absent	Present	2	IncFIB_AP001918__1__AP001918	IncFII_1__AY458016
M264	8939_4#32	ERS179705	NCTC_M264	NCTC20084	51.8	321082	4736182	51	257880	Salmonella	251			Present	Absent	Present	Present	Present	Present	Present	Absent	Absent	Absent	Absent	Absent	Absent	Present	Absent	Absent	Present	Present	Present	Absent	Absent	Absent	Present	Present	Absent	Absent	Absent	Absent	Absent	Present	Absent	Present	2	IncFIB_S__1__FN432031	IncFII_S__1__CP000858
M388	9776_2#38	ERS203054	NCTC_M388 6836971	NCTC20045	51.8	534444	4716918	18	682817	Salmonella	136			Present	Absent	Present	Present	Present	Present	Present	Absent	Absent	Absent	Absent	Absent	Absent	Present	Absent	Absent	Present	Present	Present	Absent	Absent	Present	Present	Present	Present	Absent	Absent	Absent	Absent	Present	Absent	Present	2	IncFIB_S__1__FN432031	IncFII_S__1__CP000858
M279	9776_2#4	ERS203020	NCTC_M279 6836943	NCTC20094	51.8	478719	4876772	39	224694	Salmonella	90			Present	Absent	Present	Present	Present	Present	Present	Absent	Absent	Absent	Absent	Absent	Absent	Present	Absent	Absent	Present	Present	Present	Absent	Absent	Present	Present	Present	Absent	Absent	Absent	Absent	Absent	Present	Absent	Present	2	IncFIB_S__1__FN432031	IncFII_S__1__CP000858
M280	9776_2#5	ERS203021	NCTC_M280 6836955	NCTC20095	51.8	547081	4878692	51	191544	Salmonella	90			Present	Absent	Present	Present	Present	Present	Present	Absent	Absent	Absent	Absent	Absent	Absent	Present	Absent	Absent	Present	Present	Present	Absent	Absent	Present	Present	Present	Absent	Absent	Absent	Absent	Absent	Present	Absent	Present	2	IncFIB_S__1__FN432031	IncFII_S__1__CP000858
M436	9776_2#52	ERS203068	NCTC_M436 6836949	NCTC20134	51.8	539718	4878366	44	219921	Salmonella	90			Present	Absent	Present	Present	Present	Present	Present	Absent	Absent	Absent	Absent	Absent	Absent	Present	Absent	Absent	Present	Present	Present	Absent	Absent	Present	Present	Present	Absent	Absent	Absent	Absent	Absent	Present	Absent	Present	2	IncFIB_S__1__FN432031	IncFII_S__1__CP000858
M140	8939_4#61	ERS179734	NCTC_M140	NCTC20061	51.8	264336	4919067	57	225665	Salmonella	19			Present	Absent	Present	Present	Present	Present	Present	Absent	Absent	Absent	Absent	Absent	Absent	Absent	Absent	Absent	Present	Present	Present	Absent	Absent	Present	Present	Present	Present	Absent	Absent	Absent	Absent	Present	Absent	Present	3	IncFIB_S__1__FN432031	IncFII_S__1__CP000858	IncI1_1_Alpha_AP005147
M625	9803_5#77	ERS222816	NCTC_M625 7222985	NCTC20383	51.8	297828	4676252	20	509765	Salmonella	92			Present	Absent	Present	Present	Present	Present	Present	Absent	Absent	Absent	Absent	Absent	Absent	Present	Absent	Absent	Present	Present	Present	Absent	Absent	Present	Present	Present	Present	Absent	Absent	Absent	Absent	Present	Absent	Present	2	ColpVC_1__JX133088	IncFII_S__1__CP000858
M85	8939_4#12	ERS179685	NCTC_M85	NCTC20047	51.8	330963	4656258	26	530020	Salmonella	82			Present	Absent	Present	Present	Present	Present	Present	Absent	Absent	Absent	Absent	Absent	Absent	Absent	Absent	Absent	Present	Present	Present	Absent	Absent	Present	Present	Present	Present	Absent	Absent	Absent	Absent	Present	Absent	Present	0
M88	8939_4#28	ERS179701	NCTC_M88	NCTC20049	51.8	263660	4589909	40	419849	Salmonella	103			Present	Absent	Present	Present	Present	Present	Present	Absent	Absent	Absent	Absent	Absent	Absent	Absent	Absent	Absent	Present	Present	Present	Absent	Absent	Present	Present	Present	Present	Absent	Absent	Present	Absent	Present	Absent	Present	0
M267	8939_4#40	ERS179713	NCTC_M267	NCTC20085	51.8	264063	4572124	22	399324	Salmonella	93			Present	Absent	Present	Present	Present	Present	Present	Absent	Absent	Absent	Absent	Absent	Absent	Absent	Absent	Absent	Present	Present	Present	Absent	Absent	Present	Present	Present	Present	Absent	Absent	Absent	Absent	Present	Absent	Present	0
M139	8939_4#53	ERS179726	NCTC_M139	NCTC20060	51.8	290727	4819078	38	280163	Salmonella	1040			Present	Absent	Present	Present	Present	Present	Present	Absent	Absent	Absent	Absent	Absent	Absent	Absent	Absent	Absent	Present	Present	Absent	Absent	Absent	Present	Present	Present	Present	Absent	Absent	Absent	Absent	Present	Absent	Present	0
M17	8939_4#73	ERS179746	NCTC_M17	NCTC20024	51.8	271365	4740256	34	372275	Salmonella	1027			Present	Absent	Present	Present	Present	Present	Present	Absent	Absent	Absent	Absent	Absent	Absent	Present	Absent	Absent	Present	Present	Present	Absent	Absent	Present	Present	Present	Absent	Absent	Absent	Absent	Absent	Present	Absent	Present	0
M105	9471_7#77	ERS203188	NCTC_M105 6838837	NCTC20182	51.8	417678	4746616	39	249447	Salmonella	86			Present	Absent	Present	Present	Present	Present	Present	Absent	Absent	Absent	Absent	Absent	Absent	Absent	Absent	Absent	Present	Present	Present	Absent	Absent	Present	Present	Present	Present	Absent	Absent	Absent	Absent	Present	Absent	Present	0
M153	9471_7#82	ERS203193	NCTC_M153 6838802	NCTC20196	51.8	344220	4660724	44	294950	Salmonella	86			Present	Absent	Present	Present	Present	Present	Present	Absent	Absent	Absent	Absent	Absent	Absent	Absent	Absent	Absent	Present	Present	Present	Absent	Absent	Present	Present	Present	Present	Absent	Absent	Absent	Absent	Present	Absent	Present	0
M462	9776_2#66	ERS203082	NCTC_M462 6836927	NCTC20148	51.8	570061	4733415	44	206320	Salmonella	2			Present	Absent	Present	Present	Present	Present	Present	Absent	Absent	Absent	Absent	Absent	Absent	Absent	Absent	Absent	Present	Present	Present	Absent	Absent	Present	Present	Present	Present	Absent	Absent	Absent	Absent	Present	Absent	Present	0
M495	9776_2#75	ERS203091	NCTC_M495 6836940	NCTC20157	51.8	512398	4771430	35	332954	Salmonella	19			Present	Absent	Present	Present	Present	Present	Present	Absent	Absent	Absent	Absent	Absent	Absent	Absent	Absent	Absent	Present	Present	Present	Absent	Absent	Present	Present	Present	Present	Absent	Absent	Absent	Absent	Present	Absent	Present	0
M515	9776_2#82	ERS203098	NCTC_M515 6836929	NCTC20164	51.8	533556	4713937	40	217857	Salmonella	2			Present	Absent	Present	Present	Present	Present	Present	Absent	Absent	Absent	Absent	Absent	Absent	Present	Absent	Absent	Present	Present	Present	Absent	Absent	Present	Present	Present	Present	Absent	Absent	Absent	Absent	Present	Absent	Present	0
M287	9803_5#36	ERS222775	NCTC_M287 7222968	NCTC20006	51.8	266922	4744243	41	572832	Salmonella	592			Present	Absent	Present	Present	Present	Present	Present	Absent	Absent	Absent	Absent	Absent	Absent	Absent	Absent	Absent	Present	Present	Present	Absent	Absent	Present	Present	Present	Present	Absent	Absent	Absent	Absent	Present	Absent	Present	0
M595	9803_5#84	ERS222823	NCTC_M595 7222974	NCTC20379	51.8	263187	4545085	26	237840	Salmonella	ND			Present	Absent	Present	Present	Present	Present	Present	Absent	Absent	Absent	Absent	Absent	Absent	Present	Absent	Absent	Present	Present	Present	Absent	Absent	Present	Present	Present	Absent	Absent	Absent	Absent	Absent	Present	Absent	Present	0
M301	9776_2#13	ERS203029	NCTC_M301 6836956	NCTC20103	51.85	576212	4890751	45	193377	Salmonella	19			Present	Absent	Present	Present	Present	Present	Present	Absent	Absent	Absent	Absent	Absent	Absent	Absent	Absent	Absent	Present	Present	Present	Absent	Absent	Present	Present	Present	Present	Absent	Absent	Absent	Absent	Present	Absent	Present	1	IncI1_1_Alpha_AP005147
M283	9776_2#6	ERS203022	NCTC_M283 6836967	NCTC20096	51.85	552083	4893731	53	191659	Salmonella	19			Present	Absent	Present	Present	Present	Present	Present	Absent	Absent	Absent	Absent	Absent	Absent	Absent	Absent	Absent	Present	Present	Present	Absent	Absent	Present	Present	Present	Present	Absent	Absent	Absent	Absent	Present	Absent	Present	1	IncI1_1_Alpha_AP005147
M66	8939_4#11	ERS179684	NCTC_M66	NCTC20038	51.85	385761	4845226	55	225057	Salmonella	19			Present	Absent	Present	Present	Absent	Present	Present	Absent	Absent	Absent	Absent	Absent	Absent	Absent	Absent	Absent	Present	Present	Present	Absent	Absent	Present	Present	Present	Present	Absent	Absent	Absent	Absent	Present	Absent	Present	2	IncFIB_S__1__FN432031	IncFII_S__1__CP000858
M10	8939_4#25	ERS179698	NCTC_M10	NCTC20018	51.85	308701	4873826	82	146022	Salmonella	19			Present	Absent	Present	Present	Present	Present	Present	Absent	Absent	Absent	Absent	Absent	Absent	Absent	Absent	Absent	Present	Present	Present	Absent	Absent	Present	Present	Present	Present	Absent	Absent	Absent	Absent	Present	Absent	Present	2	IncFIB_S__1__FN432031	IncFII_S__1__CP000858
M89	8939_4#36	ERS179709	NCTC_M89	NCTC20050	51.85	307829	4720880	30	405746	Salmonella	136			Present	Absent	Present	Present	Present	Present	Present	Absent	Absent	Absent	Absent	Absent	Absent	Present	Absent	Absent	Present	Present	Present	Absent	Absent	Present	Present	Present	Present	Absent	Absent	Absent	Absent	Present	Absent	Present	2	IncFIB_S__1__FN432031	IncFII_S__1__CP000858
M384	9776_2#35	ERS203051	NCTC_M384 6836935	NCTC20119	51.85	549717	4940948	53	264583	Salmonella	19			Present	Absent	Present	Present	Present	Present	Present	Absent	Absent	Absent	Absent	Absent	Absent	Absent	Absent	Absent	Present	Present	Present	Absent	Absent	Present	Present	Present	Present	Absent	Absent	Absent	Absent	Present	Absent	Present	2	IncFIB_S__1__FN432031	IncFII_S__1__CP000858
M134	8939_4#29	ERS179702	NCTC_M134	NCTC20059	51.85	320409	4742309	31	390709	Salmonella	15			Present	Absent	Present	Present	Present	Present	Present	Absent	Absent	Absent	Absent	Absent	Absent	Absent	Absent	Present	Present	Present	Present	Absent	Absent	Present	Present	Present	Present	Absent	Absent	Absent	Absent	Present	Absent	Present	0
M65	8939_4#3	ERS179676	NCTC_M65	NCTC20038	51.85	319277	4774868	56	225710	Salmonella	19			Present	Absent	Present	Present	Present	Present	Present	Absent	Absent	Absent	Absent	Absent	Absent	Absent	Absent	Absent	Present	Present	Present	Absent	Absent	Present	Present	Present	Present	Absent	Absent	Absent	Absent	Present	Absent	Present	0
M135	8939_4#37	ERS179710	NCTC_M135	NCTC20059	51.85	252799	4741089	36	307743	Salmonella	15			Present	Absent	Present	Present	Present	Present	Present	Absent	Absent	Absent	Absent	Absent	Absent	Absent	Absent	Present	Present	Present	Present	Absent	Absent	Present	Present	Present	Present	Absent	Absent	Absent	Absent	Present	Absent	Present	0
M210	8939_4#39	ERS179712	NCTC_M210	NCTC20077	51.85	281492	4566740	21	399700	Salmonella	93			Present	Absent	Present	Present	Present	Present	Present	Absent	Absent	Absent	Absent	Absent	Absent	Absent	Absent	Absent	Present	Present	Present	Absent	Absent	Present	Present	Present	Present	Absent	Absent	Absent	Absent	Present	Absent	Present	0
M73	8939_4#43	ERS179716	NCTC_M73	NCTC20041	51.85	327668	4751101	35	376250	Salmonella	31			Present	Absent	Present	Present	Present	Present	Present	Absent	Absent	Absent	Absent	Absent	Absent	Absent	Absent	Absent	Present	Present	Present	Absent	Absent	Present	Present	Present	Absent	Absent	Absent	Absent	Absent	Present	Absent	Present	0
M79	8939_4#91	ERS179764	NCTC_M79	NCTC20045	51.85	325280	4660618	42	278440	Salmonella	26			Present	Absent	Present	Present	Present	Present	Present	Absent	Absent	Absent	Absent	Absent	Absent	Absent	Absent	Absent	Present	Present	Present	Absent	Absent	Present	Present	Present	Present	Absent	Absent	Absent	Absent	Present	Absent	Present	0
M685	9471_7#46	ERS203157	NCTC_M685 6838845	NCTC20316	51.85	410781	4663753	22	526304	Salmonella	82			Present	Absent	Present	Present	Present	Present	Present	Absent	Absent	Absent	Absent	Absent	Absent	Absent	Absent	Absent	Present	Present	Present	Absent	Absent	Present	Present	Present	Present	Absent	Absent	Absent	Absent	Present	Absent	Present	0
M684	9471_7#47	ERS203158	NCTC_M684 6838857	NCTC20315	51.85	422312	4665447	17	893745	Salmonella	82			Present	Absent	Present	Present	Present	Present	Present	Absent	Absent	Absent	Absent	Absent	Absent	Absent	Absent	Absent	Present	Present	Present	Absent	Absent	Present	Present	Present	Present	Absent	Absent	Absent	Absent	Present	Absent	Present	0
M333	9471_7#91	ERS203202	NCTC_M333 6838815	NCTC20224	51.85	379398	4733100	31	523310	Salmonella	31			Present	Absent	Present	Present	Present	Present	Present	Absent	Absent	Absent	Absent	Absent	Absent	Absent	Absent	Absent	Present	Present	Present	Absent	Absent	Present	Present	Present	Absent	Absent	Absent	Absent	Absent	Present	Absent	Present	0
M359	9776_2#29	ERS203045	NCTC_M359 6836958	NCTC20114	51.85	518115	4710827	43	206360	Salmonella	2			Present	Absent	Present	Present	Present	Present	Present	Absent	Absent	Absent	Absent	Absent	Absent	Absent	Absent	Absent	Present	Present	Present	Absent	Absent	Present	Present	Present	Present	Absent	Absent	Absent	Absent	Present	Absent	Present	0
M286	9803_5#29	ERS222768	NCTC_M286 7222979	NCTC20005	51.85	301116	4745147	50	580724	Salmonella	592			Present	Absent	Present	Present	Present	Present	Present	Absent	Absent	Absent	Absent	Absent	Absent	Absent	Absent	Absent	Present	Present	Present	Absent	Absent	Present	Present	Present	Present	Absent	Absent	Absent	Absent	Present	Absent	Present	0
M275	8939_4#96	ERS179673	NCTC_M275	NCTC20090	51.9	298078	4840570	36	368891	Salmonella	ND			Present	Absent	Present	Present	Present	Present	Present	Absent	Absent	Absent	Absent	Absent	Absent	Absent	Absent	Absent	Present	Present	Present	Absent	Absent	Present	Present	Present	Present	Absent	Absent	Absent	Absent	Present	Absent	Present	1	IncFIB_pHCM2__1_pHCM2_AL513384
M247	8939_4#87	ERS179760	NCTC_M247	NCTC20081	51.9	269199	4565619	26	362461	Salmonella	85			Present	Absent	Present	Present	Present	Present	Present	Absent	Absent	Absent	Absent	Absent	Absent	Present	Absent	Absent	Present	Present	Present	Absent	Absent	Present	Present	Present	Present	Absent	Absent	Absent	Absent	Present	Absent	Present	1	IncFII_1__AY458016
M270	8939_4#64	ERS179737	NCTC_M270	NCTC20087	51.9	331449	4635619	53	200745	Salmonella	1370			Present	Absent	Present	Present	Present	Present	Present	Absent	Absent	Absent	Absent	Absent	Absent	Absent	Absent	Absent	Present	Present	Present	Absent	Absent	Present	Present	Present	Present	Absent	Absent	Absent	Absent	Present	Absent	Present	1	IncI1_1_Alpha_AP005147
M476	9776_2#70	ERS203086	NCTC_M476 6836975	NCTC20152	51.9	549852	4701432	47	213044	Salmonella	138			Present	Absent	Present	Present	Present	Present	Present	Absent	Absent	Absent	Absent	Absent	Absent	Absent	Absent	Absent	Present	Present	Present	Absent	Absent	Present	Present	Present	Present	Absent	Absent	Absent	Absent	Present	Absent	Present	1	IncI1_1_Alpha_AP005147
M246	8939_4#79	ERS179752	NCTC_M246	NCTC20081	51.9	303337	4567620	25	252090	Salmonella	85			Present	Absent	Present	Present	Present	Present	Present	Absent	Absent	Absent	Absent	Absent	Absent	Present	Absent	Absent	Present	Present	Present	Absent	Absent	Present	Present	Present	Present	Absent	Absent	Absent	Absent	Present	Absent	Present	2	IncFIB_AP001918__1__AP001918	IncFII_1__AY458016
M556	9471_7#32	ERS203143	NCTC_M556 6838867	NCTC20252	51.9	423737	4572945	25	362282	Salmonella	85			Present	Absent	Present	Present	Present	Present	Present	Absent	Absent	Absent	Absent	Absent	Absent	Present	Absent	Absent	Present	Present	Present	Absent	Absent	Present	Present	Present	Present	Absent	Absent	Absent	Absent	Present	Absent	Present	2	IncFIB_AP001918__1__AP001918	IncFII_1__AY458016
M133	8939_4#21	ERS179694	NCTC_M133	NCTC20058	51.9	318279	4729227	29	375687	Salmonella	814			Present	Absent	Present	Present	Present	Present	Present	Absent	Absent	Absent	Absent	Absent	Absent	Present	Absent	Absent	Present	Present	Present	Absent	Absent	Present	Present	Present	Present	Absent	Absent	Absent	Absent	Present	Absent	Present	2	IncFIB_S__1__FN432031	IncFII_S__1__CP000858
M130	8939_4#5	ERS179678	NCTC_M130	NCTC20056	51.9	319777	4853883	54	374088	Salmonella	1499			Present	Absent	Present	Present	Present	Present	Present	Absent	Absent	Absent	Absent	Absent	Absent	Absent	Absent	Absent	Present	Present	Present	Absent	Absent	Present	Present	Present	Present	Absent	Absent	Absent	Absent	Present	Absent	Present	2	IncFIB_S__1__FN432031	IncFII_S__1__CP000858
M4	8939_4#9	ERS179682	NCTC_M4	NCTC20016	51.9	298848	4869957	69	259346	Salmonella	19			Present	Absent	Present	Present	Present	Present	Present	Absent	Absent	Absent	Absent	Absent	Absent	Absent	Absent	Absent	Present	Present	Present	Absent	Absent	Present	Present	Present	Present	Absent	Absent	Absent	Absent	Present	Absent	Present	2	IncFIB_S__1__FN432031	IncFII_S__1__CP000858
M573	9471_7#23	ERS203134	NCTC_M573 6838854	NCTC20261	51.9	424942	4667963	27	489945	Salmonella	ND			Present	Absent	Present	Present	Present	Present	Present	Absent	Absent	Absent	Absent	Absent	Absent	Present	Absent	Absent	Present	Present	Present	Absent	Absent	Present	Present	Present	Present	Absent	Absent	Absent	Absent	Present	Absent	Present	2	IncFIB_S__1__FN432031	IncFII_S__1__CP000858
M387	9776_2#37	ERS203053	NCTC_M387 6836959	NCTC20045	51.9	504475	4718576	22	639642	Salmonella	136			Present	Absent	Present	Present	Present	Present	Present	Absent	Absent	Absent	Absent	Absent	Absent	Present	Absent	Absent	Present	Present	Present	Absent	Absent	Present	Present	Present	Present	Absent	Absent	Absent	Absent	Present	Absent	Present	2	IncFIB_S__1__FN432031	IncFII_S__1__CP000858
M179	9803_5#63	ERS222802	NCTC_M179 7223007	NCTC20332	51.9	311758	4727898	46	190683	Salmonella	145			Present	Absent	Present	Present	Present	Present	Present	Absent	Absent	Absent	Absent	Absent	Absent	Present	Absent	Absent	Present	Present	Present	Absent	Absent	Absent	Present	Present	Absent	Absent	Absent	Absent	Absent	Present	Absent	Present	2	IncFIB_S__1__FN432031	IncFII_S__1__CP000858
M554	9803_5#70	ERS222809	NCTC_M554 7222996	NCTC20376	51.9	311463	4607651	48	188353	Salmonella	147			Present	Absent	Present	Present	Present	Present	Present	Absent	Absent	Absent	Absent	Absent	Absent	Present	Absent	Absent	Present	Present	Present	Absent	Absent	Present	Present	Present	Absent	Absent	Absent	Absent	Absent	Present	Absent	Present	2	IncFIB_S__1__FN432031	IncFII_S__1__CP000858
M149	8939_4#93	ERS179670	NCTC_M149	NCTC20065	51.9	301104	4947519	67	223026	Salmonella	19			Present	Absent	Present	Present	Present	Present	Present	Absent	Absent	Absent	Absent	Absent	Absent	Absent	Absent	Absent	Present	Present	Present	Absent	Absent	Present	Present	Present	Present	Absent	Absent	Absent	Absent	Present	Absent	Present	3	IncFIB_S__1__FN432031	IncFII_S__1__CP000858	IncI1_1_Alpha_AP005147
M81	8939_4#4	ERS179677	NCTC_M81	NCTC20046	51.9	337194	4728068	27	425242	Salmonella	92			Present	Absent	Present	Present	Present	Present	Present	Absent	Absent	Absent	Absent	Absent	Absent	Present	Absent	Absent	Present	Present	Present	Absent	Absent	Present	Present	Present	Present	Absent	Absent	Absent	Absent	Present	Absent	Present	2	ColpVC_1__JX133088	IncFII_S__1__CP000858
M202	8939_4#15	ERS179688	NCTC_M202	NCTC20075	51.9	278347	4679547	43	223839	Salmonella	362			Present	Absent	Present	Present	Present	Present	Present	Absent	Absent	Absent	Absent	Absent	Absent	Absent	Absent	Absent	Present	Present	Present	Absent	Absent	Present	Present	Present	Present	Absent	Absent	Absent	Absent	Present	Absent	Present	0
M68	8939_4#19	ERS179692	NCTC_M68	NCTC20039	51.9	303546	4794537	58	401481	Salmonella	31			Present	Absent	Present	Present	Present	Present	Present	Absent	Absent	Absent	Absent	Absent	Absent	Absent	Absent	Absent	Present	Present	Present	Absent	Absent	Present	Present	Present	Absent	Absent	Absent	Absent	Absent	Present	Absent	Present	0
M86	8939_4#20	ERS179693	NCTC_M86	NCTC20048	51.9	285006	4605487	23	405354	Salmonella	78			Present	Absent	Present	Present	Present	Present	Present	Absent	Absent	Absent	Absent	Absent	Absent	Present	Absent	Absent	Present	Present	Present	Absent	Absent	Present	Present	Present	Absent	Absent	Absent	Absent	Absent	Present	Absent	Present	0
M268	8939_4#48	ERS179721	NCTC_M268	NCTC20086	51.9	320803	4572942	25	491474	Salmonella	93			Present	Absent	Present	Present	Present	Present	Present	Absent	Absent	Absent	Absent	Absent	Absent	Absent	Absent	Absent	Present	Present	Present	Absent	Absent	Present	Present	Present	Present	Absent	Absent	Absent	Absent	Present	Absent	Present	0
M141	8939_4#69	ERS179742	NCTC_M141	NCTC20062	51.9	294165	4715957	58	277483	Salmonella	16			Present	Absent	Present	Present	Present	Present	Present	Absent	Absent	Absent	Absent	Absent	Absent	Absent	Absent	Absent	Present	Present	Present	Absent	Absent	Present	Present	Present	Present	Absent	Absent	Absent	Absent	Present	Absent	Present	0
M201	8939_4#7	ERS179680	NCTC_M201	NCTC20074	51.9	369581	4643775	35	322690	Salmonella	26			Present	Absent	Present	Present	Present	Present	Present	Absent	Absent	Absent	Absent	Absent	Absent	Absent	Absent	Absent	Present	Present	Present	Absent	Absent	Present	Present	Present	Present	Absent	Absent	Absent	Absent	Present	Absent	Present	0
M271	8939_4#72	ERS179745	NCTC_M271	NCTC20088	51.9	324266	4784625	38	323921	Salmonella	1027			Present	Absent	Present	Present	Present	Present	Present	Absent	Absent	Absent	Absent	Absent	Absent	Present	Absent	Absent	Present	Present	Present	Absent	Absent	Present	Present	Present	Absent	Absent	Absent	Absent	Absent	Present	Absent	Present	0
M77	8939_4#75	ERS179748	NCTC_M77	NCTC20043	51.9	293829	4601547	25	385865	Salmonella	249			Present	Absent	Present	Present	Present	Present	Present	Absent	Absent	Absent	Absent	Absent	Absent	Absent	Absent	Absent	Present	Present	Present	Absent	Absent	Present	Present	Present	Present	Absent	Absent	Absent	Absent	Present	Absent	Present	0
M553	9471_7#33	ERS203144	NCTC_M553 6838784	NCTC20251	51.9	490629	4581906	52	153725	Salmonella	ND			Present	Absent	Present	Present	Present	Present	Present	Absent	Absent	Absent	Absent	Absent	Absent	Absent	Absent	Absent	Present	Present	Present	Absent	Absent	Present	Present	Present	Present	Absent	Absent	Absent	Absent	Present	Absent	Present	0
M499	9517_1#1	ERS203207	NCTC_M499 6670658	NCTC20232	51.9	907603	4749161	38	294928	Salmonella	86			Present	Absent	Present	Present	Present	Present	Present	Absent	Absent	Absent	Absent	Absent	Absent	Absent	Absent	Absent	Present	Present	Present	Absent	Absent	Present	Present	Present	Present	Absent	Absent	Absent	Absent	Present	Absent	Present	0
M451	9776_2#56	ERS203072	NCTC_M451 6836997	NCTC20138	51.9	523236	4609507	15	820805	Salmonella	249			Present	Absent	Present	Present	Present	Present	Present	Absent	Absent	Absent	Absent	Absent	Absent	Absent	Absent	Absent	Present	Present	Present	Absent	Absent	Present	Present	Present	Present	Absent	Absent	Absent	Absent	Present	Absent	Present	0
M80	9471_7#41	ERS203152	NCTC_M80 6838785	NCTC348	51.95	468394	4603019	83	227345	Salmonella	ND			Present	Absent	Present	Present	Present	Present	Present	Absent	Absent	Absent	Absent	Absent	Absent	Present	Absent	Absent	Present	Present	Present	Absent	Absent	Present	Present	Present	Absent	Absent	Absent	Absent	Absent	Present	Absent	Present	1	IncFII_S__1__CP000858
M269	8939_4#56	ERS179729	NCTC_M269	NCTC20087	51.95	282296	4634283	42	207188	Salmonella	1370			Present	Absent	Present	Present	Present	Present	Present	Absent	Absent	Absent	Absent	Absent	Absent	Absent	Absent	Absent	Present	Present	Present	Absent	Absent	Present	Present	Present	Present	Absent	Absent	Absent	Absent	Present	Absent	Present	1	IncI1_1_Alpha_AP005147
M55	8939_4#58	ERS179731	NCTC_M55	NCTC20033	51.95	331468	4722662	69	139845	Salmonella	145			Present	Absent	Present	Present	Present	Present	Present	Absent	Absent	Absent	Absent	Absent	Absent	Present	Absent	Absent	Present	Present	Present	Absent	Absent	Absent	Present	Present	Absent	Absent	Absent	Absent	Absent	Present	Absent	Present	2	IncFIB_S__1__FN432031	IncFII_S__1__CP000858
M123	8939_4#60	ERS179733	NCTC_M123	NCTC20052	51.95	308011	4785682	39	272986	Salmonella	377			Present	Absent	Present	Present	Present	Present	Present	Absent	Absent	Absent	Absent	Absent	Absent	Absent	Absent	Absent	Present	Present	Present	Absent	Absent	Present	Present	Present	Present	Absent	Absent	Absent	Absent	Present	Absent	Present	2	IncFIB_S__1__FN432031	IncFII_S__1__CP000858
M555	9517_1#2	ERS203208	NCTC_M555 6670670	NCTC20233	51.95	888061	4838610	43	226681	Salmonella	90			Present	Absent	Present	Present	Present	Present	Present	Absent	Absent	Absent	Absent	Absent	Absent	Present	Absent	Absent	Present	Present	Present	Absent	Absent	Present	Present	Present	Absent	Absent	Absent	Absent	Absent	Present	Absent	Present	2	IncFIB_S__1__FN432031	IncFII_S__1__CP000858
M278	9776_2#3	ERS203019	NCTC_M278 6836931	NCTC20093	51.95	508329	4709683	26	477433	Salmonella	ND			Present	Absent	Present	Present	Present	Present	Present	Absent	Absent	Absent	Absent	Absent	Absent	Present	Absent	Absent	Present	Present	Present	Absent	Absent	Present	Present	Present	Present	Absent	Absent	Absent	Absent	Present	Absent	Present	2	IncFIB_S__1__FN432031	IncFII_S__1__CP000858
M383	9776_2#34	ERS203050	NCTC_M383 6836923	NCTC20119	51.95	435001	4903706	52	377310	Salmonella	19			Present	Absent	Present	Present	Present	Present	Present	Absent	Absent	Absent	Absent	Absent	Absent	Absent	Absent	Absent	Present	Present	Present	Absent	Absent	Present	Present	Present	Present	Absent	Absent	Absent	Absent	Present	Absent	Present	2	IncFIB_S__1__FN432031	IncFII_S__1__CP000858
M243	8939_4#71	ERS179744	NCTC_M243	NCTC20080	51.95	295689	4741238	25	405197	Salmonella	92			Present	Absent	Present	Present	Present	Present	Present	Absent	Absent	Absent	Absent	Absent	Absent	Present	Absent	Absent	Present	Present	Present	Absent	Absent	Present	Present	Present	Present	Absent	Absent	Absent	Absent	Present	Absent	Present	2	ColpVC_1__JX133088	IncFII_S__1__CP000858
M203	8939_4#23	ERS179696	NCTC_M203	NCTC20075	51.95	324247	4681614	27	324513	Salmonella	362			Present	Absent	Present	Present	Present	Present	Present	Absent	Absent	Absent	Absent	Absent	Absent	Absent	Absent	Absent	Present	Present	Present	Absent	Absent	Present	Present	Present	Present	Absent	Absent	Absent	Absent	Present	Absent	Present	0
M254	8939_4#8	ERS179681	NCTC_M254	NCTC4840	51.95	349962	4574735	42	251169	Salmonella	812			Present	Absent	Present	Present	Present	Present	Present	Absent	Absent	Absent	Absent	Absent	Absent	Absent	Absent	Absent	Present	Present	Present	Absent	Absent	Present	Present	Present	Present	Absent	Absent	Absent	Absent	Present	Absent	Present	0
M576	9471_7#20	ERS203131	NCTC_M576 6838818	NCTC20264	51.95	456541	4608285	54	408649	Salmonella	118			Present	Absent	Present	Present	Present	Present	Present	Absent	Absent	Absent	Absent	Absent	Absent	Absent	Absent	Absent	Present	Present	Present	Absent	Absent	Present	Present	Present	Present	Absent	Absent	Absent	Absent	Present	Absent	Present	0
M574	9471_7#22	ERS203133	NCTC_M574 6838842	NCTC20262	51.95	451306	4607671	51	396932	Salmonella	426			Present	Absent	Present	Present	Present	Present	Present	Absent	Absent	Absent	Absent	Absent	Absent	Absent	Absent	Absent	Present	Present	Present	Absent	Absent	Present	Present	Present	Absent	Absent	Absent	Absent	Absent	Present	Absent	Present	0
M99	9471_7#75	ERS203186	NCTC_M99 6838813	NCTC20180	51.95	392514	4634014	32	322476	Salmonella	86			Present	Absent	Present	Present	Present	Present	Present	Absent	Absent	Absent	Absent	Absent	Absent	Absent	Absent	Absent	Present	Present	Present	Absent	Absent	Present	Present	Present	Present	Absent	Absent	Absent	Absent	Present	Absent	Present	0
M318	9471_7#90	ERS203201	NCTC_M318 6838803	NCTC20223	51.95	363599	4714840	43	248740	Salmonella	86			Present	Absent	Present	Present	Present	Present	Present	Absent	Absent	Absent	Absent	Absent	Absent	Absent	Absent	Absent	Present	Present	Present	Absent	Absent	Present	Present	Present	Present	Absent	Absent	Absent	Absent	Present	Absent	Present	0
M336	9471_7#92	ERS203203	NCTC_M336 6838827	NCTC20225	51.95	356738	4578874	24	723387	Salmonella	ND			Present	Absent	Present	Present	Present	Present	Present	Absent	Absent	Absent	Absent	Absent	Absent	Absent	Absent	Absent	Present	Present	Present	Absent	Absent	Present	Present	Present	Present	Absent	Absent	Absent	Absent	Present	Absent	Present	0
M330	9776_2#22	ERS203038	NCTC_M330 6836969	NCTC20088	51.95	617659	4746631	16	992086	Salmonella	15			Present	Absent	Present	Present	Present	Present	Present	Absent	Absent	Absent	Absent	Absent	Absent	Absent	Absent	Present	Present	Present	Present	Absent	Absent	Present	Present	Present	Present	Absent	Absent	Absent	Absent	Present	Absent	Present	0
M439	9776_2#54	ERS203070	NCTC_M439 6836973	NCTC20136	51.95	476230	4787258	24	422546	Salmonella	290			Present	Absent	Present	Present	Present	Present	Present	Absent	Absent	Absent	Absent	Absent	Absent	Absent	Absent	Absent	Present	Present	Present	Absent	Absent	Present	Present	Present	Present	Absent	Absent	Absent	Absent	Present	Absent	Present	0
M485	9776_2#71	ERS203087	NCTC_M485 6836987	NCTC20153	51.95	543602	4736511	21	728584	Salmonella	31			Present	Absent	Present	Present	Present	Present	Present	Absent	Absent	Absent	Absent	Absent	Absent	Absent	Absent	Absent	Present	Present	Present	Absent	Absent	Present	Present	Present	Absent	Absent	Absent	Absent	Absent	Present	Absent	Present	0
M437	9776_2#53	ERS203069	NCTC_M437 6836961	NCTC20135	52	507478	4674023	23	501545	Salmonella	26			Present	Absent	Present	Present	Present	Present	Present	Absent	Absent	Absent	Absent	Absent	Absent	Absent	Absent	Absent	Present	Present	Present	Absent	Absent	Present	Present	Present	Present	Absent	Absent	Absent	Absent	Present	Absent	Present	0
M74	8939_4#51	ERS179724	NCTC_M74	NCTC20042	52.05	273113	4595085	38	326473	Salmonella	426			Present	Absent	Present	Present	Present	Present	Present	Absent	Absent	Absent	Absent	Absent	Absent	Absent	Absent	Absent	Present	Present	Present	Absent	Absent	Present	Present	Present	Absent	Absent	Absent	Absent	Absent	Present	Absent	Present	0
M75	8939_4#59	ERS179732	NCTC_M75	NCTC20042	52.05	322552	4595415	33	337145	Salmonella	426			Present	Absent	Present	Present	Present	Present	Present	Absent	Absent	Absent	Absent	Absent	Absent	Absent	Absent	Absent	Present	Present	Present	Absent	Absent	Present	Present	Present	Absent	Absent	Absent	Absent	Absent	Present	Absent	Present	0
M579	9471_7#18	ERS203129	NCTC_M579 6838794	NCTC20266	52.05	452809	4654018	33	396411	Salmonella	26			Present	Absent	Present	Present	Present	Present	Present	Absent	Absent	Absent	Absent	Absent	Absent	Absent	Absent	Absent	Present	Present	Present	Absent	Absent	Present	Present	Present	Present	Absent	Absent	Absent	Absent	Present	Absent	Present	0
[truncated: 2 more columns]
